# Supplementary material for: In Vivo Imaging Reveals Extracellular Vesicle-Mediated Phenocopying of Metastatic Behavior
Source: Cell. 2015 May 21;161(5):1046–57. doi: 10.1016/j.cell.2015.04.042 (PMC4448148; doi:10.1016/j.cell.2015.04.042)
Supplement: Table S1. Genes Enriched in EVs Compared to Whole Cells Isolated from MDA-MB-231 Tumors, Related to Figure 1 — EVs and cells were isolated from MDA-MB-231 tumors, and the RNA profile was determined using gene expression arrays (see Experimental Procedures). The genes that are significantly and more than 2-fold enriched in EVs are listed in this table. [file mmc2.xls]

## Sheet: Significantly enriched genes
SYMBOL	SYNONYMS	ENTREZ_GENE_ID	REFSEQ_ID
AADACL1		57552	NM_020792.3
AATK	AATYK1; LMTK1; AATYK; KIAA0641; LMR1	9625	NM_001080395.1
ACP2		53	NM_001610.1
ACTRT1	ARPT1; ARP-T1; AIP1; MGC26590; KIAA0705; ARIP1; RP1-203C2.1; HSD27	139741	NM_138289.2
AGRN	FLJ45064	375790	NM_198576.2
AHR		196	NM_001621.2
AIF1	AIF-1; IRT-1; IBA1	199	NM_032955.1
AIRE	PGA1; APECED; AIRE1; APSI; APS1	326	NM_000383.1
AKR1D1	3o5bred; SRD5B1	6718	NM_005989.2
ANGPTL4	HFARP; ANGPTL2; PGAR; NL2; pp1158; ARP4; FIAF	51129	NM_001039667.1
ANGPTL4	HFARP; ANGPTL2; PGAR; NL2; pp1158; PPARG; ARP4; FIAF	51129	NM_139314.1
ANKRD33	DKFZp686O1689; C12orf7	341405	NM_182608.2
ANXA2P2	ANX2L2; LPC2B; ANX2P2	304	NR_003573.1
APLP2	CDEBP; APPH; APPL2	334	NM_001642.1
APOBEC3F	KA6; BK150C2.4.MRNA; ARP8; MGC74891	200316	NM_001006666.1
APOE	MGC1571; apoprotein; AD2; LPG	348	NM_000041.2
ATP1B3		483	XM_001133534.1
ATP6AP1	XAP-3; CF2; 16A; ATP6IP1; ATP6S1; Ac45; MGC129781; XAP3; VATPS1	537	NM_001183.4
B3GNT1	B3GN-T1; iGNT; B3GNT6; iGAT; BETA3GNTI	11041	NM_006876.2
BEGAIN	KIAA1446; BEGAIN	57596	NM_020836.2
BSG	EMMPRIN; OK; TCSF; M6; 5F7; CD147	682	NM_198590.1
C14orf174	FLJ35963; MGC132494; MGC132496; FAM15A	161394	NM_001010860.1
C19orf31	FLJ40719	404664	NM_001014373.1
C20orf55	bA371L19.3; MGC4675; F10; MGC2450	83541	NM_031424.3
C4orf34	FLJ13289	201895	NM_174921.1
C9orf130		286354	XM_939697.1
CALD1	L-CAD; CDM; MGC21352; NAG22; H-CAD	800	NM_033138.2
CALN1		83698	NM_031468.2
CALR	FLJ26680; cC1qR; RO; SSA	811	NM_004343.2
CANX	P90; IP90; FLJ26570; CNX	821	NM_001024649.1
CCR6	CKR-L3; DRY-6; CKR6; BN-1; GPR29; DCR2; GPR-CY4; CD196; STRL22; GPRCY4; CKRL3; CMKBR6	1235	NM_031409.2
CD320	8D6A; 8D6	51293	NM_016579.2
CD68	SCARD1	968	NM_001251.1
CD68	DKFZp686M18236; SCARD1; GP110	968	NM_001251.2
CD79A	MB-1; IGA	973	NM_021601.3
CD79B	IGB; B29	974	NM_001039933.1
CD97	TM7LN1	976	NM_001784.3
CDAN1	CDA1; codanin; PRO1295; CDA-I; CDAI	146059	NM_138477.2
CDCP1	SIMA135; TRASK; CD318	64866	NM_022842.3
CEP27	FLJ10460; C15orf25; HsT17025	55142	NM_018097.1
CFB	H2-Bf; CFAB; BFD; BF; GBG; PBF2	629	NM_001710.4
CFP	PFC; PROPERDIN; BFD; PFD	5199	NM_002621.1
CGB8		94115	NM_033183.2
CHPF	FLJ22678; CSS2	79586	NM_024536.4
CHST3	C6ST; C6ST1	9469	NM_004273.2
CLOCK	KIAA0334	9575	NM_004898.2
CLPTM1		1209	NM_001294.1
CLSTN1	CSTN1; PIK3CD; XB31alpha; KIAA0911; FLJ32258; alcalpha2; alcalpha1	22883	NM_001009566.1
CLUAP1	FLJ13297; KIAA0643	23059	NM_024793.1
COL18A1	KNO; MGC74745; FLJ27325	80781	NM_130445.2
COL6A1	OPLL	1291	NM_001848.2
COL6A2	PP3610; DKFZp586E1322	1292	NM_001849.3
COL8A2	PPCD2; FECD; MGC116972; FLJ00201; MGC116970; PPCD	1296	NM_005202.1
CSNK2A1	CKII alpha; CK2A1; CKII	1457	NM_001895.3
CSPG4	MSK16; MCSP; NG2; MCSPG; MEL-CSPG; HMW-MAA	1464	NM_001897.4
CTGF	CCN2; MGC102839; IGFBP8; NOV2; HCS24	1490	NM_001901.2
CTGF	CCN2; MGC102839; IGFBP8; NOV2	1490	NM_001901.1
CTSA	NGBE; PPCA; GSL; PPGB; GLB2	5476	NM_000308.2
CTSB	CPSB; APPS	1508	NM_001908.3
CTSC	JPD; DPP1; JP; HMS; CPPI; PALS; PLS; DPPI	1075	NM_001814.2
CTSD	CLN10; MGC2311; CPSD	1509	NM_001909.3
CYCSP52	HC6; HCP2	360155	NR_001560.1
CYR61	CCN1; IGFBP10; GIG1	3491	NM_001554.3
DAPP1	DKFZp667E0716; BAM32	27071	NM_014395.1
DCLRE1C	SCIDA; DCLREC1C; SNM1C; FLJ36438; RS-SCID; FLJ11360; A-SCID	64421	NM_022487.2
DDR1	TRKE; EDDR1; CD167; NEP; PTK3A; PTK3; DDR; CAK; NTRK4; RTK6; MCK10	780	NM_013993.2
DDX27	HSPC259; RHLP; FLJ12917; DKFZp667N057; Rrp3p; MGC163147; MGC1018; FLJ22238; dJ686N3.1; PP3241; FLJ20596	55661	NM_017895.6
DIAPH1	LFHL1; hDIA1; DFNA1; DRF1	1729	NM_005219.2
DIAPH1	LFHL1; hDIA1; DFNA1; FLJ25265; DRF1	1729	NM_005219.3
DOPEY2	C21orf5	9980	NM_005128.2
EMX2OS	FLJ41539	196047	NR_002791.2
EPHA8	HEK3; KIAA1459; EEK	2046	NM_020526.3
ESAM	W117m	90952	NM_138961.1
F2R	PAR1; TR; HTR; CF2R	2149	NM_001992.2
F3	TF; TFA; CD142	2152	NM_001993.2
FAM153B	DKFZp434D115	202134	NM_001079529.2
FAM177A1	DKFZp686J1254; FLJ38854	283635	NM_173607.3
FAM40B		57464	NM_020704.1
FARSLB	PheHB; FRSB	10056	NM_005687.2
FBLN1	FBLN	2192	NM_001996.2
FCGR3B	CD16b; FCG3; CD16; FCGR3	2215	NM_000570.2
FGF23	ADHR; PHPTC; HYPF; HPDR2	8074	NM_020638.2
FGL1		2267	XM_937886.1
FLJ35390		255031	NR_024416.1
FLJ38717	FLJ40915	401261	NM_001004322.1
FLJ44054		643365	NR_024609.1
FZD7	FzE3	8324	NM_003507.1
GAPDHL6		729403	XM_001726954.1
GBA	GCB; GBA1; GLUC	2629	NM_001005742.1
GLG1	CFR-1; FLJ23319; MG160; FLJ23967; MG-160; ESL-1	2734	NM_012201.4
GPC6	MGC126288	10082	NM_005708.2
GPR175	FLJ32197; TPRA40	131601	NM_016372.1
GRN	PEPI; PGRN; PCDGF; GEP; GP88	2896	NM_002087.2
GUSB	MPS7; FLJ39445	2990	NM_000181.2
HLA-A		3105	NM_002116.5
HLA-E	DKFZp686P19218; EA2.1; MHC; HLA-6.2; EA1.2	3133	NM_005516.4
HLA-F	HLA-5.4; HLAF; HLA-CDA12	3134	NM_018950.1
HLA-G	MHC-G	3135	NM_002127.3
HLA-H	HLAHP	3136	NR_001434.1
ICA1	ICAp69; ICA69	3382	NM_022308.1
IMAA	MMAA	387254	NR_002594.1
IRX1	IRX-5	79192	NM_024337.3
ITGA5	CD49e; VLA5A; FNRA	3678	NM_002205.2
ITGA6	VLA-6; ITGA6B; CD49f	3655	NM_000210.2
ITIH5	DKFZp686F0145; pp14776; MGC10848	80760	NM_001001851.1
JAG1	CD339; AWS; HJ1; JAGL1; MGC104644; AGS; AHD	182	NM_000214.1
KCNJ10	KIR1.2; KCNJ13-PEN; KIR4.1; BIRK-10	3766	NM_002241.3
KIAA0090	RP1-43E13.1	23065	NM_015047.1
KIAA0101	L5; p15(PAF); OEATC1; OEATC-1; NS5ATP9	9768	NM_001029989.1
LAIR1	CD305; LAIR-1	3903	NM_021706.2
LAMB1	MGC142015; CLM	3912	NM_002291.1
LAMB2	LAMS	3913	NM_002292.3
LAMB3	LAMNB1	3914	NM_000228.2
LAMP2	CD107b; LAMP-2C; LAMPB	3920	NM_002294.1
LAMP2	LAMPB; CD107b; LAMP-2C	3920	NM_013995.1
LEP	OB; OBS	3952	NM_000230.1
LGALS3BP	MAC-2-BP; 90K	3959	NM_005567.2
LGMN	AEP; LGMN1; PRSC1	5641	NM_001008530.1
LILRB1	FLJ37515; ILT2; MIR-7; CD85J; CD85; LIR1; MIR7; LIR-1	10859	NM_001081637.1
LOC100008588		100008588	NR_003286.1
LOC100129668		100129668	XM_001713607.1
LOC100129758		100129758	XR_039411.1
LOC100130053		100130053	XM_001721292.1
LOC100130445		100130445	XM_001715069.1
LOC100130598		100130598	XM_001721180.1
LOC100130808		100130808	XM_001719331.1
LOC100131096		100131096	XM_001720907.1
LOC100131718		100131718	XR_038705.1
LOC100131866		100131866	XR_038146.1
LOC100132593		100132593	XM_001719642.1
LOC100132652		100132652	XR_038357.1
LOC100132727		100132727	XM_001723325.1
LOC100132804		100132804	XR_037093.1
LOC100133298		100133298	XM_001719906.1
LOC100133465		100133465	XR_037361.1
LOC100133478		100133478	XR_037476.1
LOC100133600		100133600	XM_001713611.1
LOC100133649		100133649	XM_001725102.1
LOC100133876		100133876	XM_001713723.1
LOC100134868		100134868	NR_004846.2
LOC389517	MGC131642; MGC48646	389517	NR_003664.1
LOC390671		390671	XR_037351.1
LOC391124		391124	XM_497719.2
LOC400446		400446	XR_019205.2
LOC401677		401677	XM_941301.1
LOC641819		641819	XM_935880.1
LOC642377		642377	XM_925906.1
LOC643031		643031	XM_926402.1
LOC643870		643870	XM_927140.1
LOC644250		644250	XM_929199.1
LOC645289		645289	XM_928333.1
LOC645895		645895	XM_928866.1
LOC646508		646508	XM_937570.1
LOC646753		646753	XM_001722130.1
LOC646936		646936	XR_039521.1
LOC646996		646996	NR_003543.1
LOC648343		648343	XR_018327.1
LOC648705		648705	XM_937787.1
LOC648921		648921	XM_001720571.1
LOC653086		653086	XM_930995.1
LOC653489		653489	XM_934113.1
LOC653635		653635	XR_017611.1
LOC653720		653720	XM_935303.1
LOC727808		727808	XR_041978.1
LOC727899		727899	XM_001125912.1
LOC729324		729324	XR_041500.1
LOC729439		729439	XM_001723745.1
LOC729603		729603	NR_003288.1
LRPAP1	MGC138272; A2MRAP; RAP; HBP44; A2RAP; MRAP	4043	NM_002337.1
MAN1B1	MANA-ER	11253	NM_016219.2
MED1	TRIP2; PPARGBP; RB18A; MGC71488; PPARBP; CRSP200; TRAP220; CRSP1; PBP; DRIP205; DRIP230	5469	NM_004774.3
MET	RCCP2; HGFR; AUTS9	4233	NM_000245.2
MFGE8	HsT19888; BA46; OAcGD3S; EDIL1	4240	NM_005928.1
MGC16703		113691	NM_145042.2
MIR1185-1		100302157	NR_031575.1
MIR1978		100302173	NR_031742.1
MIR574		693159	NR_030300.1
MSH3	MGC163308; MGC163306; MRP1; DUP	4437	NM_002439.2
NAG18		57051	NR_002568.1
NEO1	NGN; HsT17534	4756	NM_002499.1
NOC4L		79050	XM_001134389.1
NOMO1	Nomo; PM5	23420	NM_014287.3
NOMO2	Nomo; PM5	283820	NM_173614.2
NPC1	NPC	4864	NM_000271.3
OR2A42		402317	NM_001001802.1
OR52N2	OR11-57	390077	NM_001005174.1
OR9A4		130075	NM_001001656.1
ORC6L	ORC6	23594	NM_014321.2
PABPC5	PABP5	140886	NM_080832.1
PCYOX1	KIAA0908; PCL1	51449	NM_016297.2
PDCD4	MGC33046; MGC33047; H731	27250	NM_145341.2
PDIA6	P5; TXNDC7; ERP5	10130	NM_005742.2
PIGU	GAB1; MGC40420; CDC91L1	128869	NM_080476.4
PLAT	T-PA; DKFZp686I03148; TPA	5327	NM_000930.2
PLAUR	CD87; UPAR; URKR	5329	NM_001005376.1
PNPT1		87178	NM_033109.3
PNPT1	DKFZp762K1914; old-35; OLD35; PNPASE	87178	NM_033109.2
PODXL	MGC138240; Gp200; PCLP	5420	NM_001018111.2
POR	CPR; FLJ26468; P450R; DKFZp686G04235; CYPOR	5447	NM_000941.2
PPT1	CLN1; INCL; PPT	5538	NM_000310.2
PRCP	HUMPCP; PCP; MGC2202	5547	NM_199418.2
PRCP	HUMPCP; PCP; MGC2202	5547	NM_005040.2
PSENEN	MSTP064; MDS033; PEN-2; PEN2	55851	NM_172341.1
PTP4A2		8073	XM_944915.1
PTPLAD2	DKFZp686F01145; DKFZp686G24132	401494	NM_001010915.1
PTPN7	BPTP-4; LC-PTP; LPTP; HEPTP; PTPNI	5778	NM_080588.1
PVR	Necl-5; HVED; NECL5; TAGE4; PVS; CD155	5817	NM_006505.2
PVRL2	PVRR2; HVEB; PRR2; CD112	5819	NM_002856.2
RASSF5	NORE1B; RAPL; MGC10823; Maxp1; NORE1A; MGC17344; NORE1; RASSF3	83593	NM_182664.2
RAXL1	QRX; MGC15631; ARMD6; CORD11	84839	NM_032753.2
RN7SL1	7L1a; 7SL; RN7SL	6029	NR_002715.1
RNY1	Y1; HY1	6084	NR_004391.1
RNY4	Y4; HY4	6086	NR_004393.1
ROCK2	KIAA0619	9475	NM_004850.3
RPL7L1	MGC62004; dJ475N16.4	285855	NM_198486.2
RPLP2	P2; MGC71408; RPP2; D11S2243E	6181	NM_001004.2
RPN2	RPNII; RIBIIR; RPN-II; SWP1	6185	NM_002951.2
RRP7B		91695	NR_002184.2
RTEL1	NHL; TNFRSF6B; DKFZP434C013; RTEL; KIAA1088; C20orf41; bK3184A7.3	51750	NM_016434.2
S100PBP	S100PBPR; DKFZp313K2325; FLJ12903	64766	NM_022753.2
SDC1	syndecan; SDC; CD138; SYND1	6382	NM_001006946.1
SDHALP1	SDHAL1	255812	NR_003264.1
SEMA4B	KIAA1745; SemC; SEMAC; MGC131831	10509	NM_198925.1
SERPINE1	PAI; PAI-1; PAI1; PLANH1	5054	NM_000602.1
SERPINH1	RA-A47; AsTP3; PIG14; gp46; CBP1; PPROM; HSP47; SERPINH2; CBP2	871	NM_001235.2
SEZ6L2	FLJ90517; PSK-1	26470	NM_201575.1
SGSH	HSS; MPS3A; SFMD	6448	NM_000199.2
SHCBP1	FLJ22009; MGC26900	79801	NM_024745.2
SIGLEC12	Siglec-XII; FLJ38600; Siglec-12; S2V; SIGLECL1; SLG; Siglec-L1	89858	NM_033329.1
SIL1	MSS; BAP; ULG5	64374	NM_001037633.1
SIPA1L3	SPAL3	23094	NM_015073.1
SLC16A2	DXS128E; DXS128; MCT8; AHDS; XPCT; MCT7	6567	NM_006517.2
SLC25A45		283130	NM_001077241.1
SLC3A2	4F2HC; CD98; 4F2; CD98HC; 4T2HC; MDU1; NACAE	6520	NM_001013251.1
SLC44A4	FLJ14491; NG22; CTL4; C6orf29	80736	NM_032794.1
SLC4A5	NBC4; MGC129662	57835	NM_133478.2
SNAPC1	SNAP43; PTFgamma	6617	NM_003082.2
SPARCL1	PIG33; SC1	8404	NM_004684.3
SPTBN1	SPTB2; ELF; betaSpII	6711	NM_003128.2
STX10	SYN10; hsyn10	8677	NM_003765.1
TBC1D3F		729873	XM_001134185.1
TMEM132A	DKFZp547E212; HSPA5BP1; FLJ20539; GBP; MGC138669	54972	NM_178031.2
TMEM137		84972	XR_017971.1
TNFSF14	LTg; CD258; LIGHT; HVEML; TR2	8740	NM_172014.1
TPP1	MGC21297; LPIC; TPP I; GIG1; CLN2	1200	NM_000391.3
TUBB2B	MGC8685; DKFZp566F223; RP11-506K6.1; TUBB-PARALOG; bA506K6.1	347733	NM_178012.3
TXNDC12	AGR1; ERP19; TLP19; hAG-1; ERP18	51060	NM_015913.2
VASN	SLITL2	114990	NM_138440.2
VPS41	hVps41p; HVSP41; HVPS41	27072	NM_014396.3
XYLT2	XT2; XT-II; xylT-II	64132	NM_022167.2
ZNF14	GIOT-4; KOX6	7561	NM_021030.2
ZNF223		7766	NM_013361.3
ZNF674	ZNF673B; MRX92; DKFZp686H0940	641339	NM_001039891.1
ZNF786	DKFZp762I137; MGC156120	136051	NM_152411.2
ZSWIM4		65249	NM_023072.1
