# Supplementary material for: In Vivo Imaging Reveals Extracellular Vesicle-Mediated Phenocopying of Metastatic Behavior
Source: Cell. 2015 May 21;161(5):1046–57. doi: 10.1016/j.cell.2015.04.042 (PMC4448148; doi:10.1016/j.cell.2015.04.042)
Supplement: Table S2. Gene Ontology Classes Enriched in EVs Compared to Whole Cells Isolated from MDA-MB-231 Tumors, Related to Figure 1 — EVs and cells were isolated from MDA-MB-231 tumors, and the RNA profile was determined (see Experimental Procedures). A gene ontology (GO) analysis was performed on genes that are significantly and more than 2-fold enriched in EVs. The results for each enriched GO category are listed in this table. For each GO category, the first row lists its sub-root (biological process, molecular function, or cellular component), category name, and corresponding GO ID. The second row lists number of reference genes in the category (C), number of genes in the gene set and in the category (O), expected number in the category (E), ratio of enrichment (R), p value from hypergeometric test (rawP), and p value adjusted by the multiple test adjustment (adjP). Finally, genes in the category are listed. For each gene, the table lists the user uploaded ID and value (optional), Entrez ID, Ensembl Gene Stable ID, gene symbol, and description. [file mmc3.xls]

## Sheet: WebGestalt GO analysis
The results for each enriched GO category are listed in this table. For each GO category, the first row lists its sub-root
(biological process, molecular function, or cellular component), category name, and corresponding GO ID. The second row lists
number of reference genes in the category (C), number of genes in the gene set and also in the category (O), expected number in the
category (E), Ratio of enrichment (R), p value from hypergeometric test (rawP), and p value adjusted by the multiple test adjustment (adjP).
Finally, genes in the category are listed. For each gene, the table lists the user uploaded ID and value (optional), Entrez ID,
Ensembl Gene Stable ID, Gene symbol, and description.
biological process	locomotion	GO:0040011
C=1244;O=37;E=12.80;R=2.89;rawP=2.31e-09;adjP=3.26e-06
375790	NA	375790	ENSG00000188157	AGRN	agrin
3655	NA	3655	ENSG00000091409	ITGA6	integrin, alpha 6
682	NA	682	ENSG00000172270	BSG	basigin (Ok blood group)
80781	NA	80781	ENSG00000182871	COL18A1	collagen, type XVIII, alpha 1
1457	NA	1457	ENSG00000101266	CSNK2A1	casein kinase 2, alpha 1 polypeptide
780	NA	780	ENSG00000204580	DDR1	discoidin domain receptor tyrosine kinase 1
5327	NA	5327	ENSG00000104368	PLAT	plasminogen activator, tissue
4756	NA	4756	ENSG00000067141	NEO1	neogenin 1
2152	NA	2152	ENSG00000117525	F3	coagulation factor III (thromboplastin, tissue factor)
1235	NA	1235	ENSG00000112486	CCR6	chemokine (C-C motif) receptor 6
90952	NA	90952	ENSG00000149564	ESAM	endothelial cell adhesion molecule
182	NA	182	ENSG00000101384	JAG1	jagged 1
1490	NA	1490	ENSG00000118523	CTGF	connective tissue growth factor
3491	NA	3491	ENSG00000142871	CYR61	cysteine-rich, angiogenic inducer, 61
6711	NA	6711	ENSG00000115306	SPTBN1	spectrin, beta, non-erythrocytic 1
1291	NA	1291	ENSG00000142156	COL6A1	collagen, type VI, alpha 1
3913	NA	3913	ENSG00000172037	LAMB2	laminin, beta 2 (laminin S)
348	NA	348	ENSG00000130203	APOE	apolipoprotein E
3952	NA	3952	ENSG00000174697	LEP	leptin
4233	NA	4233	ENSG00000105976	MET	met proto-oncogene (hepatocyte growth factor receptor)
2149	NA	2149	ENSG00000181104	F2R	coagulation factor II (thrombin) receptor
9475	NA	9475	ENSG00000134318	ROCK2	Rho-associated, coiled-coil containing protein kinase 2
2046	NA	2046	ENSG00000070886	EPHA8	EPH receptor A8
1464	NA	1464	ENSG00000173546	CSPG4	chondroitin sulfate proteoglycan 4
6520	NA	6520	ENSG00000168003	SLC3A2	solute carrier family 3 (activators of dibasic and neutral amino acid transport), member 2
5420	NA	5420	ENSG00000128567	PODXL	podocalyxin-like
1292	NA	1292	ENSG00000142173	COL6A2	collagen, type VI, alpha 2
5329	NA	5329	ENSG00000011422	PLAUR	plasminogen activator, urokinase receptor
57464	NA	57464	ENSG00000128578	FAM40B	family with sequence similarity 40, member B
3678	NA	3678	ENSG00000161638	ITGA5	integrin, alpha 5 (fibronectin receptor, alpha polypeptide)
10082	NA	10082	ENSG00000183098	GPC6	glypican 6
5819	NA	5819	ENSG00000130202	PVRL2	poliovirus receptor-related 2 (herpesvirus entry mediator B)
199	NA	199	ENSG00000204472	AIF1	allograft inflammatory factor 1
3912	NA	3912	ENSG00000091136	LAMB1	laminin, beta 1
347733	NA	347733	ENSG00000137285	TUBB2B	tubulin, beta 2B class IIb
5054	NA	5054	ENSG00000106366	SERPINE1	serpin peptidase inhibitor, clade E (nexin, plasminogen activator inhibitor type 1), member 1
483	NA	483	ENSG00000069849	ATP1B3	ATPase, Na+/K+ transporting, beta 3 polypeptide
biological process	immune system process	GO:0002376
C=1758;O=42;E=18.09;R=2.32;rawP=9.26e-08;adjP=4.20e-05
5817	NA	5817	ENSG00000073008	PVR	poliovirus receptor
1508	NA	1508	ENSG00000164733	CTSB	cathepsin B
3133	NA	3133	ENSG00000204592	HLA-E	major histocompatibility complex, class I, E
3134	NA	3134	ENSG00000204642	HLA-F	major histocompatibility complex, class I, F
3655	NA	3655	ENSG00000091409	ITGA6	integrin, alpha 6
682	NA	682	ENSG00000172270	BSG	basigin (Ok blood group)
10859	NA	10859	ENSG00000104972	LILRB1	leukocyte immunoglobulin-like receptor, subfamily B (with TM and ITIM domains), member 1
821	NA	821	ENSG00000127022	CANX	calnexin
3105	NA	3105	ENSG00000206503	HLA-A	major histocompatibility complex, class I, A
1235	NA	1235	ENSG00000112486	CCR6	chemokine (C-C motif) receptor 6
811	NA	811	ENSG00000179218	CALR	calreticulin
90952	NA	90952	ENSG00000149564	ESAM	endothelial cell adhesion molecule
973	NA	973	ENSG00000105369	CD79A	CD79a molecule, immunoglobulin-associated alpha
182	NA	182	ENSG00000101384	JAG1	jagged 1
1075	NA	1075	ENSG00000109861	CTSC	cathepsin C
3952	NA	3952	ENSG00000174697	LEP	leptin
5641	NA	5641	ENSG00000100600	LGMN	legumain
1509	NA	1509	ENSG00000117984	CTSD	cathepsin D
5469	NA	5469	ENSG00000125686	MED1	mediator complex subunit 1
1209	NA	1209	ENSG00000104853	CLPTM1	cleft lip and palate associated transmembrane protein 1
6520	NA	6520	ENSG00000168003	SLC3A2	solute carrier family 3 (activators of dibasic and neutral amino acid transport), member 2
5420	NA	5420	ENSG00000128567	PODXL	podocalyxin-like
974	NA	974	ENSG00000007312	CD79B	CD79b molecule, immunoglobulin-associated beta
3678	NA	3678	ENSG00000161638	ITGA5	integrin, alpha 5 (fibronectin receptor, alpha polypeptide)
64421	NA	64421	ENSG00000152457	DCLRE1C	DNA cross-link repair 1C
3136	NA	3136	NULL	HLA-H	major histocompatibility complex, class I, H (pseudogene)
200316	NA	200316	ENSG00000128394	APOBEC3F	apolipoprotein B mRNA editing enzyme, catalytic polypeptide-like 3F
2215	NA	2215	ENSG00000162747	FCGR3B	Fc fragment of IgG, low affinity IIIb, receptor (CD16b)
5199	NA	5199	ENSG00000126759	CFP	complement factor properdin
8324	NA	8324	ENSG00000155760	FZD7	frizzled family receptor 7
326	NA	326	ENSG00000160224	AIRE	autoimmune regulator
5819	NA	5819	ENSG00000130202	PVRL2	poliovirus receptor-related 2 (herpesvirus entry mediator B)
199	NA	199	ENSG00000204472	AIF1	allograft inflammatory factor 1
4437	NA	4437	ENSG00000113318	MSH3	mutS homolog 3 (E. coli)
976	NA	976	ENSG00000123146	CD97	CD97 molecule
3135	NA	3135	ENSG00000204632	HLA-G	major histocompatibility complex, class I, G
9469	NA	9469	ENSG00000122863	CHST3	carbohydrate (chondroitin 6) sulfotransferase 3
5054	NA	5054	ENSG00000106366	SERPINE1	serpin peptidase inhibitor, clade E (nexin, plasminogen activator inhibitor type 1), member 1
629	NA	629	ENSG00000243649	CFB	complement factor B
483	NA	483	ENSG00000069849	ATP1B3	ATPase, Na+/K+ transporting, beta 3 polypeptide
8740	NA	8740	ENSG00000125735	TNFSF14	tumor necrosis factor (ligand) superfamily, member 14
196	NA	196	ENSG00000106546	AHR	aryl hydrocarbon receptor
biological process	cell migration	GO:0016477
C=840;O=27;E=8.64;R=3.12;rawP=1.10e-07;adjP=4.20e-05
5420	NA	5420	ENSG00000128567	PODXL	podocalyxin-like
6520	NA	6520	ENSG00000168003	SLC3A2	solute carrier family 3 (activators of dibasic and neutral amino acid transport), member 2
3655	NA	3655	ENSG00000091409	ITGA6	integrin, alpha 6
57464	NA	57464	ENSG00000128578	FAM40B	family with sequence similarity 40, member B
3678	NA	3678	ENSG00000161638	ITGA5	integrin, alpha 5 (fibronectin receptor, alpha polypeptide)
682	NA	682	ENSG00000172270	BSG	basigin (Ok blood group)
80781	NA	80781	ENSG00000182871	COL18A1	collagen, type XVIII, alpha 1
780	NA	780	ENSG00000204580	DDR1	discoidin domain receptor tyrosine kinase 1
5327	NA	5327	ENSG00000104368	PLAT	plasminogen activator, tissue
10082	NA	10082	ENSG00000183098	GPC6	glypican 6
2152	NA	2152	ENSG00000117525	F3	coagulation factor III (thromboplastin, tissue factor)
1235	NA	1235	ENSG00000112486	CCR6	chemokine (C-C motif) receptor 6
90952	NA	90952	ENSG00000149564	ESAM	endothelial cell adhesion molecule
182	NA	182	ENSG00000101384	JAG1	jagged 1
1490	NA	1490	ENSG00000118523	CTGF	connective tissue growth factor
3491	NA	3491	ENSG00000142871	CYR61	cysteine-rich, angiogenic inducer, 61
199	NA	199	ENSG00000204472	AIF1	allograft inflammatory factor 1
3912	NA	3912	ENSG00000091136	LAMB1	laminin, beta 1
348	NA	348	ENSG00000130203	APOE	apolipoprotein E
347733	NA	347733	ENSG00000137285	TUBB2B	tubulin, beta 2B class IIb
5054	NA	5054	ENSG00000106366	SERPINE1	serpin peptidase inhibitor, clade E (nexin, plasminogen activator inhibitor type 1), member 1
3952	NA	3952	ENSG00000174697	LEP	leptin
483	NA	483	ENSG00000069849	ATP1B3	ATPase, Na+/K+ transporting, beta 3 polypeptide
4233	NA	4233	ENSG00000105976	MET	met proto-oncogene (hepatocyte growth factor receptor)
2149	NA	2149	ENSG00000181104	F2R	coagulation factor II (thrombin) receptor
2046	NA	2046	ENSG00000070886	EPHA8	EPH receptor A8
1464	NA	1464	ENSG00000173546	CSPG4	chondroitin sulfate proteoglycan 4
biological process	localization of cell	GO:0051674
C=909;O=28;E=9.35;R=2.99;rawP=1.49e-07;adjP=4.20e-05
5420	NA	5420	ENSG00000128567	PODXL	podocalyxin-like
6520	NA	6520	ENSG00000168003	SLC3A2	solute carrier family 3 (activators of dibasic and neutral amino acid transport), member 2
3655	NA	3655	ENSG00000091409	ITGA6	integrin, alpha 6
57464	NA	57464	ENSG00000128578	FAM40B	family with sequence similarity 40, member B
3678	NA	3678	ENSG00000161638	ITGA5	integrin, alpha 5 (fibronectin receptor, alpha polypeptide)
682	NA	682	ENSG00000172270	BSG	basigin (Ok blood group)
80781	NA	80781	ENSG00000182871	COL18A1	collagen, type XVIII, alpha 1
780	NA	780	ENSG00000204580	DDR1	discoidin domain receptor tyrosine kinase 1
5327	NA	5327	ENSG00000104368	PLAT	plasminogen activator, tissue
10082	NA	10082	ENSG00000183098	GPC6	glypican 6
2152	NA	2152	ENSG00000117525	F3	coagulation factor III (thromboplastin, tissue factor)
1235	NA	1235	ENSG00000112486	CCR6	chemokine (C-C motif) receptor 6
90952	NA	90952	ENSG00000149564	ESAM	endothelial cell adhesion molecule
182	NA	182	ENSG00000101384	JAG1	jagged 1
1490	NA	1490	ENSG00000118523	CTGF	connective tissue growth factor
3491	NA	3491	ENSG00000142871	CYR61	cysteine-rich, angiogenic inducer, 61
199	NA	199	ENSG00000204472	AIF1	allograft inflammatory factor 1
3912	NA	3912	ENSG00000091136	LAMB1	laminin, beta 1
347733	NA	347733	ENSG00000137285	TUBB2B	tubulin, beta 2B class IIb
348	NA	348	ENSG00000130203	APOE	apolipoprotein E
5054	NA	5054	ENSG00000106366	SERPINE1	serpin peptidase inhibitor, clade E (nexin, plasminogen activator inhibitor type 1), member 1
3952	NA	3952	ENSG00000174697	LEP	leptin
483	NA	483	ENSG00000069849	ATP1B3	ATPase, Na+/K+ transporting, beta 3 polypeptide
4233	NA	4233	ENSG00000105976	MET	met proto-oncogene (hepatocyte growth factor receptor)
2149	NA	2149	ENSG00000181104	F2R	coagulation factor II (thrombin) receptor
9475	NA	9475	ENSG00000134318	ROCK2	Rho-associated, coiled-coil containing protein kinase 2
2046	NA	2046	ENSG00000070886	EPHA8	EPH receptor A8
1464	NA	1464	ENSG00000173546	CSPG4	chondroitin sulfate proteoglycan 4
biological process	cell motility	GO:0048870
C=909;O=28;E=9.35;R=2.99;rawP=1.49e-07;adjP=4.20e-05
5420	NA	5420	ENSG00000128567	PODXL	podocalyxin-like
6520	NA	6520	ENSG00000168003	SLC3A2	solute carrier family 3 (activators of dibasic and neutral amino acid transport), member 2
3655	NA	3655	ENSG00000091409	ITGA6	integrin, alpha 6
57464	NA	57464	ENSG00000128578	FAM40B	family with sequence similarity 40, member B
3678	NA	3678	ENSG00000161638	ITGA5	integrin, alpha 5 (fibronectin receptor, alpha polypeptide)
682	NA	682	ENSG00000172270	BSG	basigin (Ok blood group)
80781	NA	80781	ENSG00000182871	COL18A1	collagen, type XVIII, alpha 1
780	NA	780	ENSG00000204580	DDR1	discoidin domain receptor tyrosine kinase 1
5327	NA	5327	ENSG00000104368	PLAT	plasminogen activator, tissue
10082	NA	10082	ENSG00000183098	GPC6	glypican 6
2152	NA	2152	ENSG00000117525	F3	coagulation factor III (thromboplastin, tissue factor)
1235	NA	1235	ENSG00000112486	CCR6	chemokine (C-C motif) receptor 6
90952	NA	90952	ENSG00000149564	ESAM	endothelial cell adhesion molecule
182	NA	182	ENSG00000101384	JAG1	jagged 1
1490	NA	1490	ENSG00000118523	CTGF	connective tissue growth factor
3491	NA	3491	ENSG00000142871	CYR61	cysteine-rich, angiogenic inducer, 61
199	NA	199	ENSG00000204472	AIF1	allograft inflammatory factor 1
3912	NA	3912	ENSG00000091136	LAMB1	laminin, beta 1
347733	NA	347733	ENSG00000137285	TUBB2B	tubulin, beta 2B class IIb
348	NA	348	ENSG00000130203	APOE	apolipoprotein E
5054	NA	5054	ENSG00000106366	SERPINE1	serpin peptidase inhibitor, clade E (nexin, plasminogen activator inhibitor type 1), member 1
3952	NA	3952	ENSG00000174697	LEP	leptin
483	NA	483	ENSG00000069849	ATP1B3	ATPase, Na+/K+ transporting, beta 3 polypeptide
4233	NA	4233	ENSG00000105976	MET	met proto-oncogene (hepatocyte growth factor receptor)
2149	NA	2149	ENSG00000181104	F2R	coagulation factor II (thrombin) receptor
9475	NA	9475	ENSG00000134318	ROCK2	Rho-associated, coiled-coil containing protein kinase 2
2046	NA	2046	ENSG00000070886	EPHA8	EPH receptor A8
1464	NA	1464	ENSG00000173546	CSPG4	chondroitin sulfate proteoglycan 4
biological process	response to stress	GO:0006950
C=2907;O=57;E=29.91;R=1.91;rawP=2.10e-07;adjP=4.94e-05
5817	NA	5817	ENSG00000073008	PVR	poliovirus receptor
1508	NA	1508	ENSG00000164733	CTSB	cathepsin B
3133	NA	3133	ENSG00000204592	HLA-E	major histocompatibility complex, class I, E
3134	NA	3134	ENSG00000204642	HLA-F	major histocompatibility complex, class I, F
3655	NA	3655	ENSG00000091409	ITGA6	integrin, alpha 6
682	NA	682	ENSG00000172270	BSG	basigin (Ok blood group)
80781	NA	80781	ENSG00000182871	COL18A1	collagen, type XVIII, alpha 1
10859	NA	10859	ENSG00000104972	LILRB1	leukocyte immunoglobulin-like receptor, subfamily B (with TM and ITIM domains), member 1
3766	NA	3766	ENSG00000177807	KCNJ10	potassium inwardly-rectifying channel, subfamily J, member 10
780	NA	780	ENSG00000204580	DDR1	discoidin domain receptor tyrosine kinase 1
6382	NA	6382	ENSG00000115884	SDC1	syndecan 1
5327	NA	5327	ENSG00000104368	PLAT	plasminogen activator, tissue
3959	NA	3959	ENSG00000108679	LGALS3BP	lectin, galactoside-binding, soluble, 3 binding protein
3105	NA	3105	ENSG00000206503	HLA-A	major histocompatibility complex, class I, A
2152	NA	2152	ENSG00000117525	F3	coagulation factor III (thromboplastin, tissue factor)
1200	NA	1200	ENSG00000166340	TPP1	tripeptidyl peptidase I
811	NA	811	ENSG00000179218	CALR	calreticulin
1235	NA	1235	ENSG00000112486	CCR6	chemokine (C-C motif) receptor 6
90952	NA	90952	ENSG00000149564	ESAM	endothelial cell adhesion molecule
1490	NA	1490	ENSG00000118523	CTGF	connective tissue growth factor
3491	NA	3491	ENSG00000142871	CYR61	cysteine-rich, angiogenic inducer, 61
348	NA	348	ENSG00000130203	APOE	apolipoprotein E
3913	NA	3913	ENSG00000172037	LAMB2	laminin, beta 2 (laminin S)
3952	NA	3952	ENSG00000174697	LEP	leptin
871	NA	871	ENSG00000149257	SERPINH1	serpin peptidase inhibitor, clade H (heat shock protein 47), member 1, (collagen binding protein 1)
4233	NA	4233	ENSG00000105976	MET	met proto-oncogene (hepatocyte growth factor receptor)
5641	NA	5641	ENSG00000100600	LGMN	legumain
5469	NA	5469	ENSG00000125686	MED1	mediator complex subunit 1
10130	NA	10130	ENSG00000143870	PDIA6	protein disulfide isomerase family A, member 6
2149	NA	2149	ENSG00000181104	F2R	coagulation factor II (thrombin) receptor
3920	NA	3920	ENSG00000005893	LAMP2	lysosomal-associated membrane protein 2
6520	NA	6520	ENSG00000168003	SLC3A2	solute carrier family 3 (activators of dibasic and neutral amino acid transport), member 2
51750	NA	51750	ENSG00000258366,ENSG00000026036ENSG00000258366,ENSG00000026036	RTEL1	regulator of telomere elongation helicase 1
5329	NA	5329	ENSG00000011422	PLAUR	plasminogen activator, urokinase receptor
2629	NA	2629	ENSG00000177628	GBA	glucosidase, beta, acid
3678	NA	3678	ENSG00000161638	ITGA5	integrin, alpha 5 (fibronectin receptor, alpha polypeptide)
64421	NA	64421	ENSG00000152457	DCLRE1C	DNA cross-link repair 1C
200316	NA	200316	ENSG00000128394	APOBEC3F	apolipoprotein B mRNA editing enzyme, catalytic polypeptide-like 3F
4864	NA	4864	ENSG00000141458	NPC1	Niemann-Pick disease, type C1
5199	NA	5199	ENSG00000126759	CFP	complement factor properdin
51129	NA	51129	ENSG00000167772	ANGPTL4	angiopoietin-like 4
8324	NA	8324	ENSG00000155760	FZD7	frizzled family receptor 7
9768	NA	9768	ENSG00000166803	KIAA0101	KIAA0101
5819	NA	5819	ENSG00000130202	PVRL2	poliovirus receptor-related 2 (herpesvirus entry mediator B)
5547	NA	5547	ENSG00000137509	PRCP	prolylcarboxypeptidase (angiotensinase C)
199	NA	199	ENSG00000204472	AIF1	allograft inflammatory factor 1
4437	NA	4437	ENSG00000113318	MSH3	mutS homolog 3 (E. coli)
3135	NA	3135	ENSG00000204632	HLA-G	major histocompatibility complex, class I, G
976	NA	976	ENSG00000123146	CD97	CD97 molecule
9469	NA	9469	ENSG00000122863	CHST3	carbohydrate (chondroitin 6) sulfotransferase 3
5054	NA	5054	ENSG00000106366	SERPINE1	serpin peptidase inhibitor, clade E (nexin, plasminogen activator inhibitor type 1), member 1
629	NA	629	ENSG00000243649	CFB	complement factor B
483	NA	483	ENSG00000069849	ATP1B3	ATPase, Na+/K+ transporting, beta 3 polypeptide
9575	NA	9575	ENSG00000134852	CLOCK	clock homolog (mouse)
196	NA	196	ENSG00000106546	AHR	aryl hydrocarbon receptor
87178	NA	87178	ENSG00000138035	PNPT1	polyribonucleotide nucleotidyltransferase 1
27250	NA	27250	ENSG00000150593	PDCD4	programmed cell death 4 (neoplastic transformation inhibitor)
biological process	cellular component movement	GO:0006928
C=1188;O=32;E=12.22;R=2.62;rawP=3.52e-07;adjP=6.82e-05
3655	NA	3655	ENSG00000091409	ITGA6	integrin, alpha 6
682	NA	682	ENSG00000172270	BSG	basigin (Ok blood group)
80781	NA	80781	ENSG00000182871	COL18A1	collagen, type XVIII, alpha 1
780	NA	780	ENSG00000204580	DDR1	discoidin domain receptor tyrosine kinase 1
5327	NA	5327	ENSG00000104368	PLAT	plasminogen activator, tissue
2152	NA	2152	ENSG00000117525	F3	coagulation factor III (thromboplastin, tissue factor)
1235	NA	1235	ENSG00000112486	CCR6	chemokine (C-C motif) receptor 6
90952	NA	90952	ENSG00000149564	ESAM	endothelial cell adhesion molecule
182	NA	182	ENSG00000101384	JAG1	jagged 1
1490	NA	1490	ENSG00000118523	CTGF	connective tissue growth factor
3491	NA	3491	ENSG00000142871	CYR61	cysteine-rich, angiogenic inducer, 61
800	NA	800	ENSG00000122786	CALD1	caldesmon 1
348	NA	348	ENSG00000130203	APOE	apolipoprotein E
3952	NA	3952	ENSG00000174697	LEP	leptin
4233	NA	4233	ENSG00000105976	MET	met proto-oncogene (hepatocyte growth factor receptor)
2149	NA	2149	ENSG00000181104	F2R	coagulation factor II (thrombin) receptor
9475	NA	9475	ENSG00000134318	ROCK2	Rho-associated, coiled-coil containing protein kinase 2
2046	NA	2046	ENSG00000070886	EPHA8	EPH receptor A8
1464	NA	1464	ENSG00000173546	CSPG4	chondroitin sulfate proteoglycan 4
6520	NA	6520	ENSG00000168003	SLC3A2	solute carrier family 3 (activators of dibasic and neutral amino acid transport), member 2
5420	NA	5420	ENSG00000128567	PODXL	podocalyxin-like
57464	NA	57464	ENSG00000128578	FAM40B	family with sequence similarity 40, member B
5329	NA	5329	ENSG00000011422	PLAUR	plasminogen activator, urokinase receptor
3678	NA	3678	ENSG00000161638	ITGA5	integrin, alpha 5 (fibronectin receptor, alpha polypeptide)
10082	NA	10082	ENSG00000183098	GPC6	glypican 6
199	NA	199	ENSG00000204472	AIF1	allograft inflammatory factor 1
3912	NA	3912	ENSG00000091136	LAMB1	laminin, beta 1
347733	NA	347733	ENSG00000137285	TUBB2B	tubulin, beta 2B class IIb
976	NA	976	ENSG00000123146	CD97	CD97 molecule
5054	NA	5054	ENSG00000106366	SERPINE1	serpin peptidase inhibitor, clade E (nexin, plasminogen activator inhibitor type 1), member 1
9469	NA	9469	ENSG00000122863	CHST3	carbohydrate (chondroitin 6) sulfotransferase 3
483	NA	483	ENSG00000069849	ATP1B3	ATPase, Na+/K+ transporting, beta 3 polypeptide
biological process	glycosaminoglycan metabolic process	GO:0030203
C=149;O=11;E=1.53;R=7.17;rawP=3.87e-07;adjP=6.82e-05
6448	NA	6448	ENSG00000181523	SGSH	N-sulfoglucosamine sulfohydrolase
375790	NA	375790	ENSG00000188157	AGRN	agrin
2990	NA	2990	ENSG00000169919	GUSB	glucuronidase, beta
64132	NA	64132	ENSG00000015532	XYLT2	xylosyltransferase II
80760	NA	80760	ENSG00000123243	ITIH5	inter-alpha-trypsin inhibitor heavy chain family, member 5
9469	NA	9469	ENSG00000122863	CHST3	carbohydrate (chondroitin 6) sulfotransferase 3
11041	NA	11041	ENSG00000174684	B3GNT1	UDP-GlcNAc:betaGal beta-1,3-N-acetylglucosaminyltransferase 1
6382	NA	6382	ENSG00000115884	SDC1	syndecan 1
10082	NA	10082	ENSG00000183098	GPC6	glypican 6
79586	NA	79586	ENSG00000123989	CHPF	chondroitin polymerizing factor
1464	NA	1464	ENSG00000173546	CSPG4	chondroitin sulfate proteoglycan 4
biological process	response to organic substance	GO:0010033
C=1809;O=41;E=18.61;R=2.20;rawP=5.80e-07;adjP=9.09e-05
1508	NA	1508	ENSG00000164733	CTSB	cathepsin B
3133	NA	3133	ENSG00000204592	HLA-E	major histocompatibility complex, class I, E
3134	NA	3134	ENSG00000204642	HLA-F	major histocompatibility complex, class I, F
4240	NA	4240	ENSG00000140545	MFGE8	milk fat globule-EGF factor 8 protein
682	NA	682	ENSG00000172270	BSG	basigin (Ok blood group)
10859	NA	10859	ENSG00000104972	LILRB1	leukocyte immunoglobulin-like receptor, subfamily B (with TM and ITIM domains), member 1
3766	NA	3766	ENSG00000177807	KCNJ10	potassium inwardly-rectifying channel, subfamily J, member 10
6382	NA	6382	ENSG00000115884	SDC1	syndecan 1
5327	NA	5327	ENSG00000104368	PLAT	plasminogen activator, tissue
3105	NA	3105	ENSG00000206503	HLA-A	major histocompatibility complex, class I, A
2152	NA	2152	ENSG00000117525	F3	coagulation factor III (thromboplastin, tissue factor)
1200	NA	1200	ENSG00000166340	TPP1	tripeptidyl peptidase I
1235	NA	1235	ENSG00000112486	CCR6	chemokine (C-C motif) receptor 6
811	NA	811	ENSG00000179218	CALR	calreticulin
182	NA	182	ENSG00000101384	JAG1	jagged 1
1490	NA	1490	ENSG00000118523	CTGF	connective tissue growth factor
1075	NA	1075	ENSG00000109861	CTSC	cathepsin C
1291	NA	1291	ENSG00000142156	COL6A1	collagen, type VI, alpha 1
348	NA	348	ENSG00000130203	APOE	apolipoprotein E
3952	NA	3952	ENSG00000174697	LEP	leptin
871	NA	871	ENSG00000149257	SERPINH1	serpin peptidase inhibitor, clade H (heat shock protein 47), member 1, (collagen binding protein 1)
4233	NA	4233	ENSG00000105976	MET	met proto-oncogene (hepatocyte growth factor receptor)
5469	NA	5469	ENSG00000125686	MED1	mediator complex subunit 1
10130	NA	10130	ENSG00000143870	PDIA6	protein disulfide isomerase family A, member 6
8074	NA	8074	ENSG00000118972	FGF23	fibroblast growth factor 23
2149	NA	2149	ENSG00000181104	F2R	coagulation factor II (thrombin) receptor
53	NA	53	ENSG00000134575	ACP2	acid phosphatase 2, lysosomal
1292	NA	1292	ENSG00000142173	COL6A2	collagen, type VI, alpha 2
2629	NA	2629	ENSG00000177628	GBA	glucosidase, beta, acid
3678	NA	3678	ENSG00000161638	ITGA5	integrin, alpha 5 (fibronectin receptor, alpha polypeptide)
1729	NA	1729	ENSG00000131504	DIAPH1	diaphanous homolog 1 (Drosophila)
5447	NA	5447	ENSG00000127948	POR	P450 (cytochrome) oxidoreductase
4864	NA	4864	ENSG00000141458	NPC1	Niemann-Pick disease, type C1
8324	NA	8324	ENSG00000155760	FZD7	frizzled family receptor 7
968	NA	968	ENSG00000129226	CD68	CD68 molecule
199	NA	199	ENSG00000204472	AIF1	allograft inflammatory factor 1
3135	NA	3135	ENSG00000204632	HLA-G	major histocompatibility complex, class I, G
5054	NA	5054	ENSG00000106366	SERPINE1	serpin peptidase inhibitor, clade E (nexin, plasminogen activator inhibitor type 1), member 1
196	NA	196	ENSG00000106546	AHR	aryl hydrocarbon receptor
87178	NA	87178	ENSG00000138035	PNPT1	polyribonucleotide nucleotidyltransferase 1
2267	NA	2267	ENSG00000104760	FGL1	fibrinogen-like 1
biological process	aminoglycan metabolic process	GO:0006022
C=158;O=11;E=1.63;R=6.77;rawP=6.96e-07;adjP=9.81e-05
6448	NA	6448	ENSG00000181523	SGSH	N-sulfoglucosamine sulfohydrolase
375790	NA	375790	ENSG00000188157	AGRN	agrin
2990	NA	2990	ENSG00000169919	GUSB	glucuronidase, beta
64132	NA	64132	ENSG00000015532	XYLT2	xylosyltransferase II
80760	NA	80760	ENSG00000123243	ITIH5	inter-alpha-trypsin inhibitor heavy chain family, member 5
9469	NA	9469	ENSG00000122863	CHST3	carbohydrate (chondroitin 6) sulfotransferase 3
11041	NA	11041	ENSG00000174684	B3GNT1	UDP-GlcNAc:betaGal beta-1,3-N-acetylglucosaminyltransferase 1
6382	NA	6382	ENSG00000115884	SDC1	syndecan 1
10082	NA	10082	ENSG00000183098	GPC6	glypican 6
79586	NA	79586	ENSG00000123989	CHPF	chondroitin polymerizing factor
1464	NA	1464	ENSG00000173546	CSPG4	chondroitin sulfate proteoglycan 4
biological process	cell adhesion	GO:0007155
C=952;O=27;E=9.80;R=2.76;rawP=1.30e-06;adjP=0.0001
1292	NA	1292	ENSG00000142173	COL6A2	collagen, type VI, alpha 2
5420	NA	5420	ENSG00000128567	PODXL	podocalyxin-like
5817	NA	5817	ENSG00000073008	PVR	poliovirus receptor
3655	NA	3655	ENSG00000091409	ITGA6	integrin, alpha 6
1296	NA	1296	ENSG00000171812	COL8A2	collagen, type VIII, alpha 2
4240	NA	4240	ENSG00000140545	MFGE8	milk fat globule-EGF factor 8 protein
22883	NA	22883	ENSG00000171603	CLSTN1	calsyntenin 1
3678	NA	3678	ENSG00000161638	ITGA5	integrin, alpha 5 (fibronectin receptor, alpha polypeptide)
80781	NA	80781	ENSG00000182871	COL18A1	collagen, type XVIII, alpha 1
780	NA	780	ENSG00000204580	DDR1	discoidin domain receptor tyrosine kinase 1
3959	NA	3959	ENSG00000108679	LGALS3BP	lectin, galactoside-binding, soluble, 3 binding protein
8324	NA	8324	ENSG00000155760	FZD7	frizzled family receptor 7
4756	NA	4756	ENSG00000067141	NEO1	neogenin 1
3914	NA	3914	ENSG00000196878	LAMB3	laminin, beta 3
90952	NA	90952	ENSG00000149564	ESAM	endothelial cell adhesion molecule
1490	NA	1490	ENSG00000118523	CTGF	connective tissue growth factor
3491	NA	3491	ENSG00000142871	CYR61	cysteine-rich, angiogenic inducer, 61
5819	NA	5819	ENSG00000130202	PVRL2	poliovirus receptor-related 2 (herpesvirus entry mediator B)
3912	NA	3912	ENSG00000091136	LAMB1	laminin, beta 1
89858	NA	89858	ENSG00000254521	SIGLEC12	sialic acid binding Ig-like lectin 12 (gene/pseudogene)
1291	NA	1291	ENSG00000142156	COL6A1	collagen, type VI, alpha 1
3913	NA	3913	ENSG00000172037	LAMB2	laminin, beta 2 (laminin S)
976	NA	976	ENSG00000123146	CD97	CD97 molecule
5054	NA	5054	ENSG00000106366	SERPINE1	serpin peptidase inhibitor, clade E (nexin, plasminogen activator inhibitor type 1), member 1
3952	NA	3952	ENSG00000174697	LEP	leptin
9475	NA	9475	ENSG00000134318	ROCK2	Rho-associated, coiled-coil containing protein kinase 2
2046	NA	2046	ENSG00000070886	EPHA8	EPH receptor A8
biological process	biological adhesion	GO:0022610
C=954;O=27;E=9.82;R=2.75;rawP=1.35e-06;adjP=0.0001
1292	NA	1292	ENSG00000142173	COL6A2	collagen, type VI, alpha 2
5420	NA	5420	ENSG00000128567	PODXL	podocalyxin-like
5817	NA	5817	ENSG00000073008	PVR	poliovirus receptor
3655	NA	3655	ENSG00000091409	ITGA6	integrin, alpha 6
1296	NA	1296	ENSG00000171812	COL8A2	collagen, type VIII, alpha 2
4240	NA	4240	ENSG00000140545	MFGE8	milk fat globule-EGF factor 8 protein
22883	NA	22883	ENSG00000171603	CLSTN1	calsyntenin 1
3678	NA	3678	ENSG00000161638	ITGA5	integrin, alpha 5 (fibronectin receptor, alpha polypeptide)
80781	NA	80781	ENSG00000182871	COL18A1	collagen, type XVIII, alpha 1
780	NA	780	ENSG00000204580	DDR1	discoidin domain receptor tyrosine kinase 1
3959	NA	3959	ENSG00000108679	LGALS3BP	lectin, galactoside-binding, soluble, 3 binding protein
8324	NA	8324	ENSG00000155760	FZD7	frizzled family receptor 7
4756	NA	4756	ENSG00000067141	NEO1	neogenin 1
3914	NA	3914	ENSG00000196878	LAMB3	laminin, beta 3
90952	NA	90952	ENSG00000149564	ESAM	endothelial cell adhesion molecule
1490	NA	1490	ENSG00000118523	CTGF	connective tissue growth factor
3491	NA	3491	ENSG00000142871	CYR61	cysteine-rich, angiogenic inducer, 61
5819	NA	5819	ENSG00000130202	PVRL2	poliovirus receptor-related 2 (herpesvirus entry mediator B)
3912	NA	3912	ENSG00000091136	LAMB1	laminin, beta 1
89858	NA	89858	ENSG00000254521	SIGLEC12	sialic acid binding Ig-like lectin 12 (gene/pseudogene)
1291	NA	1291	ENSG00000142156	COL6A1	collagen, type VI, alpha 1
3913	NA	3913	ENSG00000172037	LAMB2	laminin, beta 2 (laminin S)
976	NA	976	ENSG00000123146	CD97	CD97 molecule
5054	NA	5054	ENSG00000106366	SERPINE1	serpin peptidase inhibitor, clade E (nexin, plasminogen activator inhibitor type 1), member 1
3952	NA	3952	ENSG00000174697	LEP	leptin
9475	NA	9475	ENSG00000134318	ROCK2	Rho-associated, coiled-coil containing protein kinase 2
2046	NA	2046	ENSG00000070886	EPHA8	EPH receptor A8
biological process	response to chemical stimulus	GO:0042221
C=2734;O=53;E=28.13;R=1.88;rawP=1.05e-06;adjP=0.0001
375790	NA	375790	ENSG00000188157	AGRN	agrin
1508	NA	1508	ENSG00000164733	CTSB	cathepsin B
3133	NA	3133	ENSG00000204592	HLA-E	major histocompatibility complex, class I, E
3134	NA	3134	ENSG00000204642	HLA-F	major histocompatibility complex, class I, F
4240	NA	4240	ENSG00000140545	MFGE8	milk fat globule-EGF factor 8 protein
682	NA	682	ENSG00000172270	BSG	basigin (Ok blood group)
80781	NA	80781	ENSG00000182871	COL18A1	collagen, type XVIII, alpha 1
10859	NA	10859	ENSG00000104972	LILRB1	leukocyte immunoglobulin-like receptor, subfamily B (with TM and ITIM domains), member 1
1457	NA	1457	ENSG00000101266	CSNK2A1	casein kinase 2, alpha 1 polypeptide
3766	NA	3766	ENSG00000177807	KCNJ10	potassium inwardly-rectifying channel, subfamily J, member 10
6382	NA	6382	ENSG00000115884	SDC1	syndecan 1
5327	NA	5327	ENSG00000104368	PLAT	plasminogen activator, tissue
3105	NA	3105	ENSG00000206503	HLA-A	major histocompatibility complex, class I, A
4756	NA	4756	ENSG00000067141	NEO1	neogenin 1
2152	NA	2152	ENSG00000117525	F3	coagulation factor III (thromboplastin, tissue factor)
1200	NA	1200	ENSG00000166340	TPP1	tripeptidyl peptidase I
1235	NA	1235	ENSG00000112486	CCR6	chemokine (C-C motif) receptor 6
811	NA	811	ENSG00000179218	CALR	calreticulin
182	NA	182	ENSG00000101384	JAG1	jagged 1
1490	NA	1490	ENSG00000118523	CTGF	connective tissue growth factor
1075	NA	1075	ENSG00000109861	CTSC	cathepsin C
3491	NA	3491	ENSG00000142871	CYR61	cysteine-rich, angiogenic inducer, 61
6711	NA	6711	ENSG00000115306	SPTBN1	spectrin, beta, non-erythrocytic 1
1291	NA	1291	ENSG00000142156	COL6A1	collagen, type VI, alpha 1
348	NA	348	ENSG00000130203	APOE	apolipoprotein E
3913	NA	3913	ENSG00000172037	LAMB2	laminin, beta 2 (laminin S)
3952	NA	3952	ENSG00000174697	LEP	leptin
871	NA	871	ENSG00000149257	SERPINH1	serpin peptidase inhibitor, clade H (heat shock protein 47), member 1, (collagen binding protein 1)
4233	NA	4233	ENSG00000105976	MET	met proto-oncogene (hepatocyte growth factor receptor)
5641	NA	5641	ENSG00000100600	LGMN	legumain
5469	NA	5469	ENSG00000125686	MED1	mediator complex subunit 1
10130	NA	10130	ENSG00000143870	PDIA6	protein disulfide isomerase family A, member 6
8074	NA	8074	ENSG00000118972	FGF23	fibroblast growth factor 23
2149	NA	2149	ENSG00000181104	F2R	coagulation factor II (thrombin) receptor
9475	NA	9475	ENSG00000134318	ROCK2	Rho-associated, coiled-coil containing protein kinase 2
2046	NA	2046	ENSG00000070886	EPHA8	EPH receptor A8
53	NA	53	ENSG00000134575	ACP2	acid phosphatase 2, lysosomal
1292	NA	1292	ENSG00000142173	COL6A2	collagen, type VI, alpha 2
5329	NA	5329	ENSG00000011422	PLAUR	plasminogen activator, urokinase receptor
2629	NA	2629	ENSG00000177628	GBA	glucosidase, beta, acid
3678	NA	3678	ENSG00000161638	ITGA5	integrin, alpha 5 (fibronectin receptor, alpha polypeptide)
1729	NA	1729	ENSG00000131504	DIAPH1	diaphanous homolog 1 (Drosophila)
4864	NA	4864	ENSG00000141458	NPC1	Niemann-Pick disease, type C1
5447	NA	5447	ENSG00000127948	POR	P450 (cytochrome) oxidoreductase
8324	NA	8324	ENSG00000155760	FZD7	frizzled family receptor 7
968	NA	968	ENSG00000129226	CD68	CD68 molecule
199	NA	199	ENSG00000204472	AIF1	allograft inflammatory factor 1
3912	NA	3912	ENSG00000091136	LAMB1	laminin, beta 1
3135	NA	3135	ENSG00000204632	HLA-G	major histocompatibility complex, class I, G
5054	NA	5054	ENSG00000106366	SERPINE1	serpin peptidase inhibitor, clade E (nexin, plasminogen activator inhibitor type 1), member 1
196	NA	196	ENSG00000106546	AHR	aryl hydrocarbon receptor
87178	NA	87178	ENSG00000138035	PNPT1	polyribonucleotide nucleotidyltransferase 1
2267	NA	2267	ENSG00000104760	FGL1	fibrinogen-like 1
biological process	response to external stimulus	GO:0009605
C=1323;O=33;E=13.61;R=2.42;rawP=1.26e-06;adjP=0.0001
375790	NA	375790	ENSG00000188157	AGRN	agrin
1508	NA	1508	ENSG00000164733	CTSB	cathepsin B
1457	NA	1457	ENSG00000101266	CSNK2A1	casein kinase 2, alpha 1 polypeptide
5327	NA	5327	ENSG00000104368	PLAT	plasminogen activator, tissue
3105	NA	3105	ENSG00000206503	HLA-A	major histocompatibility complex, class I, A
4756	NA	4756	ENSG00000067141	NEO1	neogenin 1
2152	NA	2152	ENSG00000117525	F3	coagulation factor III (thromboplastin, tissue factor)
1235	NA	1235	ENSG00000112486	CCR6	chemokine (C-C motif) receptor 6
3491	NA	3491	ENSG00000142871	CYR61	cysteine-rich, angiogenic inducer, 61
6711	NA	6711	ENSG00000115306	SPTBN1	spectrin, beta, non-erythrocytic 1
1291	NA	1291	ENSG00000142156	COL6A1	collagen, type VI, alpha 1
3913	NA	3913	ENSG00000172037	LAMB2	laminin, beta 2 (laminin S)
348	NA	348	ENSG00000130203	APOE	apolipoprotein E
3952	NA	3952	ENSG00000174697	LEP	leptin
4233	NA	4233	ENSG00000105976	MET	met proto-oncogene (hepatocyte growth factor receptor)
5469	NA	5469	ENSG00000125686	MED1	mediator complex subunit 1
2149	NA	2149	ENSG00000181104	F2R	coagulation factor II (thrombin) receptor
9475	NA	9475	ENSG00000134318	ROCK2	Rho-associated, coiled-coil containing protein kinase 2
2046	NA	2046	ENSG00000070886	EPHA8	EPH receptor A8
1292	NA	1292	ENSG00000142173	COL6A2	collagen, type VI, alpha 2
5329	NA	5329	ENSG00000011422	PLAUR	plasminogen activator, urokinase receptor
2629	NA	2629	ENSG00000177628	GBA	glucosidase, beta, acid
3678	NA	3678	ENSG00000161638	ITGA5	integrin, alpha 5 (fibronectin receptor, alpha polypeptide)
5447	NA	5447	ENSG00000127948	POR	P450 (cytochrome) oxidoreductase
5199	NA	5199	ENSG00000126759	CFP	complement factor properdin
4864	NA	4864	ENSG00000141458	NPC1	Niemann-Pick disease, type C1
8324	NA	8324	ENSG00000155760	FZD7	frizzled family receptor 7
199	NA	199	ENSG00000204472	AIF1	allograft inflammatory factor 1
3912	NA	3912	ENSG00000091136	LAMB1	laminin, beta 1
5054	NA	5054	ENSG00000106366	SERPINE1	serpin peptidase inhibitor, clade E (nexin, plasminogen activator inhibitor type 1), member 1
629	NA	629	ENSG00000243649	CFB	complement factor B
8740	NA	8740	ENSG00000125735	TNFSF14	tumor necrosis factor (ligand) superfamily, member 14
9575	NA	9575	ENSG00000134852	CLOCK	clock homolog (mouse)
biological process	muscle cell migration	GO:0014812
C=35;O=6;E=0.36;R=16.66;rawP=1.36e-06;adjP=0.0001
5054	NA	5054	ENSG00000106366	SERPINE1	serpin peptidase inhibitor, clade E (nexin, plasminogen activator inhibitor type 1), member 1
4233	NA	4233	ENSG00000105976	MET	met proto-oncogene (hepatocyte growth factor receptor)
780	NA	780	ENSG00000204580	DDR1	discoidin domain receptor tyrosine kinase 1
5327	NA	5327	ENSG00000104368	PLAT	plasminogen activator, tissue
199	NA	199	ENSG00000204472	AIF1	allograft inflammatory factor 1
2152	NA	2152	ENSG00000117525	F3	coagulation factor III (thromboplastin, tissue factor)
biological process	antigen processing and presentation of exogenous peptide antigen via MHC class I, TAP-independent	GO:0002480
C=9;O=4;E=0.09;R=43.19;rawP=1.30e-06;adjP=0.0001
3135	NA	3135	ENSG00000204632	HLA-G	major histocompatibility complex, class I, G
3133	NA	3133	ENSG00000204592	HLA-E	major histocompatibility complex, class I, E
3134	NA	3134	ENSG00000204642	HLA-F	major histocompatibility complex, class I, F
3105	NA	3105	ENSG00000206503	HLA-A	major histocompatibility complex, class I, A
biological process	aging	GO:0007568
C=208;O=12;E=2.14;R=5.61;rawP=1.59e-06;adjP=0.0001
811	NA	811	ENSG00000179218	CALR	calreticulin
1490	NA	1490	ENSG00000118523	CTGF	connective tissue growth factor
1075	NA	1075	ENSG00000109861	CTSC	cathepsin C
537	NA	537	ENSG00000071553	ATP6AP1	ATPase, H+ transporting, lysosomal accessory protein 1
348	NA	348	ENSG00000130203	APOE	apolipoprotein E
5054	NA	5054	ENSG00000106366	SERPINE1	serpin peptidase inhibitor, clade E (nexin, plasminogen activator inhibitor type 1), member 1
4233	NA	4233	ENSG00000105976	MET	met proto-oncogene (hepatocyte growth factor receptor)
821	NA	821	ENSG00000127022	CANX	calnexin
131601	NA	131601	ENSG00000163870	TPRA1	transmembrane protein, adipocyte asscociated 1
87178	NA	87178	ENSG00000138035	PNPT1	polyribonucleotide nucleotidyltransferase 1
27250	NA	27250	ENSG00000150593	PDCD4	programmed cell death 4 (neoplastic transformation inhibitor)
2152	NA	2152	ENSG00000117525	F3	coagulation factor III (thromboplastin, tissue factor)
biological process	response to wounding	GO:0009611
C=1107;O=29;E=11.39;R=2.55;rawP=2.44e-06;adjP=0.0002
3920	NA	3920	ENSG00000005893	LAMP2	lysosomal-associated membrane protein 2
6520	NA	6520	ENSG00000168003	SLC3A2	solute carrier family 3 (activators of dibasic and neutral amino acid transport), member 2
5329	NA	5329	ENSG00000011422	PLAUR	plasminogen activator, urokinase receptor
1508	NA	1508	ENSG00000164733	CTSB	cathepsin B
3655	NA	3655	ENSG00000091409	ITGA6	integrin, alpha 6
2629	NA	2629	ENSG00000177628	GBA	glucosidase, beta, acid
3678	NA	3678	ENSG00000161638	ITGA5	integrin, alpha 5 (fibronectin receptor, alpha polypeptide)
682	NA	682	ENSG00000172270	BSG	basigin (Ok blood group)
3766	NA	3766	ENSG00000177807	KCNJ10	potassium inwardly-rectifying channel, subfamily J, member 10
780	NA	780	ENSG00000204580	DDR1	discoidin domain receptor tyrosine kinase 1
6382	NA	6382	ENSG00000115884	SDC1	syndecan 1
5327	NA	5327	ENSG00000104368	PLAT	plasminogen activator, tissue
5199	NA	5199	ENSG00000126759	CFP	complement factor properdin
8324	NA	8324	ENSG00000155760	FZD7	frizzled family receptor 7
2152	NA	2152	ENSG00000117525	F3	coagulation factor III (thromboplastin, tissue factor)
90952	NA	90952	ENSG00000149564	ESAM	endothelial cell adhesion molecule
1490	NA	1490	ENSG00000118523	CTGF	connective tissue growth factor
3491	NA	3491	ENSG00000142871	CYR61	cysteine-rich, angiogenic inducer, 61
5547	NA	5547	ENSG00000137509	PRCP	prolylcarboxypeptidase (angiotensinase C)
199	NA	199	ENSG00000204472	AIF1	allograft inflammatory factor 1
3913	NA	3913	ENSG00000172037	LAMB2	laminin, beta 2 (laminin S)
348	NA	348	ENSG00000130203	APOE	apolipoprotein E
976	NA	976	ENSG00000123146	CD97	CD97 molecule
9469	NA	9469	ENSG00000122863	CHST3	carbohydrate (chondroitin 6) sulfotransferase 3
5054	NA	5054	ENSG00000106366	SERPINE1	serpin peptidase inhibitor, clade E (nexin, plasminogen activator inhibitor type 1), member 1
629	NA	629	ENSG00000243649	CFB	complement factor B
483	NA	483	ENSG00000069849	ATP1B3	ATPase, Na+/K+ transporting, beta 3 polypeptide
4233	NA	4233	ENSG00000105976	MET	met proto-oncogene (hepatocyte growth factor receptor)
2149	NA	2149	ENSG00000181104	F2R	coagulation factor II (thrombin) receptor
biological process	response to stimulus	GO:0050896
C=6562;O=95;E=67.52;R=1.41;rawP=4.06e-06;adjP=0.0003
5817	NA	5817	ENSG00000073008	PVR	poliovirus receptor
375790	NA	375790	ENSG00000188157	AGRN	agrin
4240	NA	4240	ENSG00000140545	MFGE8	milk fat globule-EGF factor 8 protein
80781	NA	80781	ENSG00000182871	COL18A1	collagen, type XVIII, alpha 1
10859	NA	10859	ENSG00000104972	LILRB1	leukocyte immunoglobulin-like receptor, subfamily B (with TM and ITIM domains), member 1
1457	NA	1457	ENSG00000101266	CSNK2A1	casein kinase 2, alpha 1 polypeptide
3766	NA	3766	ENSG00000177807	KCNJ10	potassium inwardly-rectifying channel, subfamily J, member 10
780	NA	780	ENSG00000204580	DDR1	discoidin domain receptor tyrosine kinase 1
6382	NA	6382	ENSG00000115884	SDC1	syndecan 1
5327	NA	5327	ENSG00000104368	PLAT	plasminogen activator, tissue
2152	NA	2152	ENSG00000117525	F3	coagulation factor III (thromboplastin, tissue factor)
1200	NA	1200	ENSG00000166340	TPP1	tripeptidyl peptidase I
1235	NA	1235	ENSG00000112486	CCR6	chemokine (C-C motif) receptor 6
90952	NA	90952	ENSG00000149564	ESAM	endothelial cell adhesion molecule
334	NA	334	ENSG00000084234	APLP2	amyloid beta (A4) precursor-like protein 2
182	NA	182	ENSG00000101384	JAG1	jagged 1
1490	NA	1490	ENSG00000118523	CTGF	connective tissue growth factor
6711	NA	6711	ENSG00000115306	SPTBN1	spectrin, beta, non-erythrocytic 1
871	NA	871	ENSG00000149257	SERPINH1	serpin peptidase inhibitor, clade H (heat shock protein 47), member 1, (collagen binding protein 1)
4233	NA	4233	ENSG00000105976	MET	met proto-oncogene (hepatocyte growth factor receptor)
5641	NA	5641	ENSG00000100600	LGMN	legumain
10130	NA	10130	ENSG00000143870	PDIA6	protein disulfide isomerase family A, member 6
8074	NA	8074	ENSG00000118972	FGF23	fibroblast growth factor 23
2149	NA	2149	ENSG00000181104	F2R	coagulation factor II (thrombin) receptor
55851	NA	55851	ENSG00000205155	PSENEN	presenilin enhancer 2 homolog (C. elegans)
3920	NA	3920	ENSG00000005893	LAMP2	lysosomal-associated membrane protein 2
4043	NA	4043	ENSG00000163956	LRPAP1	low density lipoprotein receptor-related protein associated protein 1
1292	NA	1292	ENSG00000142173	COL6A2	collagen, type VI, alpha 2
6520	NA	6520	ENSG00000168003	SLC3A2	solute carrier family 3 (activators of dibasic and neutral amino acid transport), member 2
5538	NA	5538	ENSG00000131238	PPT1	palmitoyl-protein thioesterase 1
83593	NA	83593	ENSG00000136653	RASSF5	Ras association (RalGDS/AF-6) domain family member 5
3136	NA	3136	NULL	HLA-H	major histocompatibility complex, class I, H (pseudogene)
64421	NA	64421	ENSG00000152457	DCLRE1C	DNA cross-link repair 1C
2215	NA	2215	ENSG00000162747	FCGR3B	Fc fragment of IgG, low affinity IIIb, receptor (CD16b)
200316	NA	200316	ENSG00000128394	APOBEC3F	apolipoprotein B mRNA editing enzyme, catalytic polypeptide-like 3F
4864	NA	4864	ENSG00000141458	NPC1	Niemann-Pick disease, type C1
5199	NA	5199	ENSG00000126759	CFP	complement factor properdin
5447	NA	5447	ENSG00000127948	POR	P450 (cytochrome) oxidoreductase
8324	NA	8324	ENSG00000155760	FZD7	frizzled family receptor 7
968	NA	968	ENSG00000129226	CD68	CD68 molecule
9768	NA	9768	ENSG00000166803	KIAA0101	KIAA0101
199	NA	199	ENSG00000204472	AIF1	allograft inflammatory factor 1
3912	NA	3912	ENSG00000091136	LAMB1	laminin, beta 1
3135	NA	3135	ENSG00000204632	HLA-G	major histocompatibility complex, class I, G
5054	NA	5054	ENSG00000106366	SERPINE1	serpin peptidase inhibitor, clade E (nexin, plasminogen activator inhibitor type 1), member 1
9575	NA	9575	ENSG00000134852	CLOCK	clock homolog (mouse)
27250	NA	27250	ENSG00000150593	PDCD4	programmed cell death 4 (neoplastic transformation inhibitor)
2896	NA	2896	ENSG00000030582	GRN	granulin
1508	NA	1508	ENSG00000164733	CTSB	cathepsin B
3655	NA	3655	ENSG00000091409	ITGA6	integrin, alpha 6
3134	NA	3134	ENSG00000204642	HLA-F	major histocompatibility complex, class I, F
3133	NA	3133	ENSG00000204592	HLA-E	major histocompatibility complex, class I, E
682	NA	682	ENSG00000172270	BSG	basigin (Ok blood group)
128869	NA	128869	ENSG00000101464	PIGU	phosphatidylinositol glycan anchor biosynthesis, class U
3959	NA	3959	ENSG00000108679	LGALS3BP	lectin, galactoside-binding, soluble, 3 binding protein
3105	NA	3105	ENSG00000206503	HLA-A	major histocompatibility complex, class I, A
4756	NA	4756	ENSG00000067141	NEO1	neogenin 1
811	NA	811	ENSG00000179218	CALR	calreticulin
973	NA	973	ENSG00000105369	CD79A	CD79a molecule, immunoglobulin-associated alpha
23094	NA	23094	ENSG00000105738	SIPA1L3	signal-induced proliferation-associated 1 like 3
1075	NA	1075	ENSG00000109861	CTSC	cathepsin C
3491	NA	3491	ENSG00000142871	CYR61	cysteine-rich, angiogenic inducer, 61
1291	NA	1291	ENSG00000142156	COL6A1	collagen, type VI, alpha 1
27071	NA	27071	ENSG00000070190	DAPP1	dual adaptor of phosphotyrosine and 3-phosphoinositides
84839	NA	84839	ENSG00000173976	RAX2	retina and anterior neural fold homeobox 2
3913	NA	3913	ENSG00000172037	LAMB2	laminin, beta 2 (laminin S)
348	NA	348	ENSG00000130203	APOE	apolipoprotein E
3952	NA	3952	ENSG00000174697	LEP	leptin
5469	NA	5469	ENSG00000125686	MED1	mediator complex subunit 1
9475	NA	9475	ENSG00000134318	ROCK2	Rho-associated, coiled-coil containing protein kinase 2
2046	NA	2046	ENSG00000070886	EPHA8	EPH receptor A8
1464	NA	1464	ENSG00000173546	CSPG4	chondroitin sulfate proteoglycan 4
53	NA	53	ENSG00000134575	ACP2	acid phosphatase 2, lysosomal
51750	NA	51750	ENSG00000258366,ENSG00000026036ENSG00000258366,ENSG00000026036	RTEL1	regulator of telomere elongation helicase 1
5329	NA	5329	ENSG00000011422	PLAUR	plasminogen activator, urokinase receptor
974	NA	974	ENSG00000007312	CD79B	CD79b molecule, immunoglobulin-associated beta
2629	NA	2629	ENSG00000177628	GBA	glucosidase, beta, acid
3678	NA	3678	ENSG00000161638	ITGA5	integrin, alpha 5 (fibronectin receptor, alpha polypeptide)
131601	NA	131601	ENSG00000163870	TPRA1	transmembrane protein, adipocyte asscociated 1
1729	NA	1729	ENSG00000131504	DIAPH1	diaphanous homolog 1 (Drosophila)
51129	NA	51129	ENSG00000167772	ANGPTL4	angiopoietin-like 4
5819	NA	5819	ENSG00000130202	PVRL2	poliovirus receptor-related 2 (herpesvirus entry mediator B)
326	NA	326	ENSG00000160224	AIRE	autoimmune regulator
5547	NA	5547	ENSG00000137509	PRCP	prolylcarboxypeptidase (angiotensinase C)
4437	NA	4437	ENSG00000113318	MSH3	mutS homolog 3 (E. coli)
2734	NA	2734	ENSG00000090863	GLG1	golgi glycoprotein 1
976	NA	976	ENSG00000123146	CD97	CD97 molecule
9469	NA	9469	ENSG00000122863	CHST3	carbohydrate (chondroitin 6) sulfotransferase 3
8404	NA	8404	ENSG00000152583	SPARCL1	SPARC-like 1 (hevin)
629	NA	629	ENSG00000243649	CFB	complement factor B
483	NA	483	ENSG00000069849	ATP1B3	ATPase, Na+/K+ transporting, beta 3 polypeptide
8740	NA	8740	ENSG00000125735	TNFSF14	tumor necrosis factor (ligand) superfamily, member 14
196	NA	196	ENSG00000106546	AHR	aryl hydrocarbon receptor
87178	NA	87178	ENSG00000138035	PNPT1	polyribonucleotide nucleotidyltransferase 1
2267	NA	2267	ENSG00000104760	FGL1	fibrinogen-like 1
biological process	system development	GO:0048731
C=3514;O=61;E=36.16;R=1.69;rawP=4.73e-06;adjP=0.0003
375790	NA	375790	ENSG00000188157	AGRN	agrin
1508	NA	1508	ENSG00000164733	CTSB	cathepsin B
3133	NA	3133	ENSG00000204592	HLA-E	major histocompatibility complex, class I, E
3134	NA	3134	ENSG00000204642	HLA-F	major histocompatibility complex, class I, F
4240	NA	4240	ENSG00000140545	MFGE8	milk fat globule-EGF factor 8 protein
682	NA	682	ENSG00000172270	BSG	basigin (Ok blood group)
80781	NA	80781	ENSG00000182871	COL18A1	collagen, type XVIII, alpha 1
10859	NA	10859	ENSG00000104972	LILRB1	leukocyte immunoglobulin-like receptor, subfamily B (with TM and ITIM domains), member 1
1457	NA	1457	ENSG00000101266	CSNK2A1	casein kinase 2, alpha 1 polypeptide
821	NA	821	ENSG00000127022	CANX	calnexin
54972	NA	54972	ENSG00000006118	TMEM132A	transmembrane protein 132A
3766	NA	3766	ENSG00000177807	KCNJ10	potassium inwardly-rectifying channel, subfamily J, member 10
780	NA	780	ENSG00000204580	DDR1	discoidin domain receptor tyrosine kinase 1
6382	NA	6382	ENSG00000115884	SDC1	syndecan 1
5327	NA	5327	ENSG00000104368	PLAT	plasminogen activator, tissue
3105	NA	3105	ENSG00000206503	HLA-A	major histocompatibility complex, class I, A
4756	NA	4756	ENSG00000067141	NEO1	neogenin 1
3914	NA	3914	ENSG00000196878	LAMB3	laminin, beta 3
2152	NA	2152	ENSG00000117525	F3	coagulation factor III (thromboplastin, tissue factor)
1200	NA	1200	ENSG00000166340	TPP1	tripeptidyl peptidase I
811	NA	811	ENSG00000179218	CALR	calreticulin
334	NA	334	ENSG00000084234	APLP2	amyloid beta (A4) precursor-like protein 2
973	NA	973	ENSG00000105369	CD79A	CD79a molecule, immunoglobulin-associated alpha
182	NA	182	ENSG00000101384	JAG1	jagged 1
1490	NA	1490	ENSG00000118523	CTGF	connective tissue growth factor
3491	NA	3491	ENSG00000142871	CYR61	cysteine-rich, angiogenic inducer, 61
6711	NA	6711	ENSG00000115306	SPTBN1	spectrin, beta, non-erythrocytic 1
1291	NA	1291	ENSG00000142156	COL6A1	collagen, type VI, alpha 1
348	NA	348	ENSG00000130203	APOE	apolipoprotein E
3913	NA	3913	ENSG00000172037	LAMB2	laminin, beta 2 (laminin S)
3952	NA	3952	ENSG00000174697	LEP	leptin
4233	NA	4233	ENSG00000105976	MET	met proto-oncogene (hepatocyte growth factor receptor)
5641	NA	5641	ENSG00000100600	LGMN	legumain
1509	NA	1509	ENSG00000117984	CTSD	cathepsin D
5469	NA	5469	ENSG00000125686	MED1	mediator complex subunit 1
8074	NA	8074	ENSG00000118972	FGF23	fibroblast growth factor 23
2149	NA	2149	ENSG00000181104	F2R	coagulation factor II (thrombin) receptor
9475	NA	9475	ENSG00000134318	ROCK2	Rho-associated, coiled-coil containing protein kinase 2
2046	NA	2046	ENSG00000070886	EPHA8	EPH receptor A8
1464	NA	1464	ENSG00000173546	CSPG4	chondroitin sulfate proteoglycan 4
1209	NA	1209	ENSG00000104853	CLPTM1	cleft lip and palate associated transmembrane protein 1
53	NA	53	ENSG00000134575	ACP2	acid phosphatase 2, lysosomal
1292	NA	1292	ENSG00000142173	COL6A2	collagen, type VI, alpha 2
5420	NA	5420	ENSG00000128567	PODXL	podocalyxin-like
5538	NA	5538	ENSG00000131238	PPT1	palmitoyl-protein thioesterase 1
5329	NA	5329	ENSG00000011422	PLAUR	plasminogen activator, urokinase receptor
1296	NA	1296	ENSG00000171812	COL8A2	collagen, type VIII, alpha 2
3678	NA	3678	ENSG00000161638	ITGA5	integrin, alpha 5 (fibronectin receptor, alpha polypeptide)
64421	NA	64421	ENSG00000152457	DCLRE1C	DNA cross-link repair 1C
5447	NA	5447	ENSG00000127948	POR	P450 (cytochrome) oxidoreductase
51129	NA	51129	ENSG00000167772	ANGPTL4	angiopoietin-like 4
8324	NA	8324	ENSG00000155760	FZD7	frizzled family receptor 7
3912	NA	3912	ENSG00000091136	LAMB1	laminin, beta 1
4437	NA	4437	ENSG00000113318	MSH3	mutS homolog 3 (E. coli)
2734	NA	2734	ENSG00000090863	GLG1	golgi glycoprotein 1
3135	NA	3135	ENSG00000204632	HLA-G	major histocompatibility complex, class I, G
347733	NA	347733	ENSG00000137285	TUBB2B	tubulin, beta 2B class IIb
9469	NA	9469	ENSG00000122863	CHST3	carbohydrate (chondroitin 6) sulfotransferase 3
5054	NA	5054	ENSG00000106366	SERPINE1	serpin peptidase inhibitor, clade E (nexin, plasminogen activator inhibitor type 1), member 1
196	NA	196	ENSG00000106546	AHR	aryl hydrocarbon receptor
10509	NA	10509	ENSG00000185033	SEMA4B	sema domain, immunoglobulin domain (Ig), transmembrane domain (TM) and short cytoplasmic domain, (semaphorin) 4B
biological process	regulation of response to stimulus	GO:0048583
C=2304;O=45;E=23.71;R=1.90;rawP=8.39e-06;adjP=0.0005
5817	NA	5817	ENSG00000073008	PVR	poliovirus receptor
375790	NA	375790	ENSG00000188157	AGRN	agrin
3133	NA	3133	ENSG00000204592	HLA-E	major histocompatibility complex, class I, E
3134	NA	3134	ENSG00000204642	HLA-F	major histocompatibility complex, class I, F
10859	NA	10859	ENSG00000104972	LILRB1	leukocyte immunoglobulin-like receptor, subfamily B (with TM and ITIM domains), member 1
1457	NA	1457	ENSG00000101266	CSNK2A1	casein kinase 2, alpha 1 polypeptide
128869	NA	128869	ENSG00000101464	PIGU	phosphatidylinositol glycan anchor biosynthesis, class U
5327	NA	5327	ENSG00000104368	PLAT	plasminogen activator, tissue
3105	NA	3105	ENSG00000206503	HLA-A	major histocompatibility complex, class I, A
2152	NA	2152	ENSG00000117525	F3	coagulation factor III (thromboplastin, tissue factor)
811	NA	811	ENSG00000179218	CALR	calreticulin
334	NA	334	ENSG00000084234	APLP2	amyloid beta (A4) precursor-like protein 2
973	NA	973	ENSG00000105369	CD79A	CD79a molecule, immunoglobulin-associated alpha
182	NA	182	ENSG00000101384	JAG1	jagged 1
23094	NA	23094	ENSG00000105738	SIPA1L3	signal-induced proliferation-associated 1 like 3
1490	NA	1490	ENSG00000118523	CTGF	connective tissue growth factor
3491	NA	3491	ENSG00000142871	CYR61	cysteine-rich, angiogenic inducer, 61
348	NA	348	ENSG00000130203	APOE	apolipoprotein E
3952	NA	3952	ENSG00000174697	LEP	leptin
4233	NA	4233	ENSG00000105976	MET	met proto-oncogene (hepatocyte growth factor receptor)
5469	NA	5469	ENSG00000125686	MED1	mediator complex subunit 1
8074	NA	8074	ENSG00000118972	FGF23	fibroblast growth factor 23
2149	NA	2149	ENSG00000181104	F2R	coagulation factor II (thrombin) receptor
2046	NA	2046	ENSG00000070886	EPHA8	EPH receptor A8
1464	NA	1464	ENSG00000173546	CSPG4	chondroitin sulfate proteoglycan 4
4043	NA	4043	ENSG00000163956	LRPAP1	low density lipoprotein receptor-related protein associated protein 1
51750	NA	51750	ENSG00000258366,ENSG00000026036ENSG00000258366,ENSG00000026036	RTEL1	regulator of telomere elongation helicase 1
5329	NA	5329	ENSG00000011422	PLAUR	plasminogen activator, urokinase receptor
974	NA	974	ENSG00000007312	CD79B	CD79b molecule, immunoglobulin-associated beta
2629	NA	2629	ENSG00000177628	GBA	glucosidase, beta, acid
3678	NA	3678	ENSG00000161638	ITGA5	integrin, alpha 5 (fibronectin receptor, alpha polypeptide)
200316	NA	200316	ENSG00000128394	APOBEC3F	apolipoprotein B mRNA editing enzyme, catalytic polypeptide-like 3F
4864	NA	4864	ENSG00000141458	NPC1	Niemann-Pick disease, type C1
5199	NA	5199	ENSG00000126759	CFP	complement factor properdin
5447	NA	5447	ENSG00000127948	POR	P450 (cytochrome) oxidoreductase
8324	NA	8324	ENSG00000155760	FZD7	frizzled family receptor 7
5819	NA	5819	ENSG00000130202	PVRL2	poliovirus receptor-related 2 (herpesvirus entry mediator B)
199	NA	199	ENSG00000204472	AIF1	allograft inflammatory factor 1
2734	NA	2734	ENSG00000090863	GLG1	golgi glycoprotein 1
3135	NA	3135	ENSG00000204632	HLA-G	major histocompatibility complex, class I, G
5054	NA	5054	ENSG00000106366	SERPINE1	serpin peptidase inhibitor, clade E (nexin, plasminogen activator inhibitor type 1), member 1
629	NA	629	ENSG00000243649	CFB	complement factor B
8740	NA	8740	ENSG00000125735	TNFSF14	tumor necrosis factor (ligand) superfamily, member 14
87178	NA	87178	ENSG00000138035	PNPT1	polyribonucleotide nucleotidyltransferase 1
27250	NA	27250	ENSG00000150593	PDCD4	programmed cell death 4 (neoplastic transformation inhibitor)
biological process	protein maturation	GO:0051604
C=132;O=9;E=1.36;R=6.63;rawP=8.78e-06;adjP=0.0005
811	NA	811	ENSG00000179218	CALR	calreticulin
2734	NA	2734	ENSG00000090863	GLG1	golgi glycoprotein 1
5054	NA	5054	ENSG00000106366	SERPINE1	serpin peptidase inhibitor, clade E (nexin, plasminogen activator inhibitor type 1), member 1
629	NA	629	ENSG00000243649	CFB	complement factor B
871	NA	871	ENSG00000149257	SERPINH1	serpin peptidase inhibitor, clade H (heat shock protein 47), member 1, (collagen binding protein 1)
5327	NA	5327	ENSG00000104368	PLAT	plasminogen activator, tissue
55851	NA	55851	ENSG00000205155	PSENEN	presenilin enhancer 2 homolog (C. elegans)
5199	NA	5199	ENSG00000126759	CFP	complement factor properdin
2152	NA	2152	ENSG00000117525	F3	coagulation factor III (thromboplastin, tissue factor)
biological process	glycosaminoglycan biosynthetic process	GO:0006024
C=100;O=8;E=1.03;R=7.78;rawP=8.71e-06;adjP=0.0005
9469	NA	9469	ENSG00000122863	CHST3	carbohydrate (chondroitin 6) sulfotransferase 3
11041	NA	11041	ENSG00000174684	B3GNT1	UDP-GlcNAc:betaGal beta-1,3-N-acetylglucosaminyltransferase 1
375790	NA	375790	ENSG00000188157	AGRN	agrin
6382	NA	6382	ENSG00000115884	SDC1	syndecan 1
64132	NA	64132	ENSG00000015532	XYLT2	xylosyltransferase II
10082	NA	10082	ENSG00000183098	GPC6	glypican 6
1464	NA	1464	ENSG00000173546	CSPG4	chondroitin sulfate proteoglycan 4
79586	NA	79586	ENSG00000123989	CHPF	chondroitin polymerizing factor
biological process	aminoglycan biosynthetic process	GO:0006023
C=101;O=8;E=1.04;R=7.70;rawP=9.38e-06;adjP=0.0006
9469	NA	9469	ENSG00000122863	CHST3	carbohydrate (chondroitin 6) sulfotransferase 3
11041	NA	11041	ENSG00000174684	B3GNT1	UDP-GlcNAc:betaGal beta-1,3-N-acetylglucosaminyltransferase 1
375790	NA	375790	ENSG00000188157	AGRN	agrin
6382	NA	6382	ENSG00000115884	SDC1	syndecan 1
64132	NA	64132	ENSG00000015532	XYLT2	xylosyltransferase II
10082	NA	10082	ENSG00000183098	GPC6	glypican 6
1464	NA	1464	ENSG00000173546	CSPG4	chondroitin sulfate proteoglycan 4
79586	NA	79586	ENSG00000123989	CHPF	chondroitin polymerizing factor
biological process	negative regulation of cell death	GO:0060548
C=599;O=19;E=6.16;R=3.08;rawP=1.25e-05;adjP=0.0006
5538	NA	5538	ENSG00000131238	PPT1	palmitoyl-protein thioesterase 1
5329	NA	5329	ENSG00000011422	PLAUR	plasminogen activator, urokinase receptor
1508	NA	1508	ENSG00000164733	CTSB	cathepsin B
3655	NA	3655	ENSG00000091409	ITGA6	integrin, alpha 6
3678	NA	3678	ENSG00000161638	ITGA5	integrin, alpha 5 (fibronectin receptor, alpha polypeptide)
10859	NA	10859	ENSG00000104972	LILRB1	leukocyte immunoglobulin-like receptor, subfamily B (with TM and ITIM domains), member 1
54972	NA	54972	ENSG00000006118	TMEM132A	transmembrane protein 132A
51129	NA	51129	ENSG00000167772	ANGPTL4	angiopoietin-like 4
5447	NA	5447	ENSG00000127948	POR	P450 (cytochrome) oxidoreductase
2152	NA	2152	ENSG00000117525	F3	coagulation factor III (thromboplastin, tissue factor)
3491	NA	3491	ENSG00000142871	CYR61	cysteine-rich, angiogenic inducer, 61
199	NA	199	ENSG00000204472	AIF1	allograft inflammatory factor 1
348	NA	348	ENSG00000130203	APOE	apolipoprotein E
5054	NA	5054	ENSG00000106366	SERPINE1	serpin peptidase inhibitor, clade E (nexin, plasminogen activator inhibitor type 1), member 1
3952	NA	3952	ENSG00000174697	LEP	leptin
5641	NA	5641	ENSG00000100600	LGMN	legumain
4233	NA	4233	ENSG00000105976	MET	met proto-oncogene (hepatocyte growth factor receptor)
5469	NA	5469	ENSG00000125686	MED1	mediator complex subunit 1
2149	NA	2149	ENSG00000181104	F2R	coagulation factor II (thrombin) receptor
biological process	extracellular structure organization	GO:0043062
C=212;O=11;E=2.18;R=5.04;rawP=1.21e-05;adjP=0.0006
334	NA	334	ENSG00000084234	APLP2	amyloid beta (A4) precursor-like protein 2
1292	NA	1292	ENSG00000142173	COL6A2	collagen, type VI, alpha 2
1490	NA	1490	ENSG00000118523	CTGF	connective tissue growth factor
3491	NA	3491	ENSG00000142871	CYR61	cysteine-rich, angiogenic inducer, 61
1291	NA	1291	ENSG00000142156	COL6A1	collagen, type VI, alpha 1
1296	NA	1296	ENSG00000171812	COL8A2	collagen, type VIII, alpha 2
3913	NA	3913	ENSG00000172037	LAMB2	laminin, beta 2 (laminin S)
80781	NA	80781	ENSG00000182871	COL18A1	collagen, type XVIII, alpha 1
871	NA	871	ENSG00000149257	SERPINH1	serpin peptidase inhibitor, clade H (heat shock protein 47), member 1, (collagen binding protein 1)
2192	NA	2192	ENSG00000077942	FBLN1	fibulin 1
780	NA	780	ENSG00000204580	DDR1	discoidin domain receptor tyrosine kinase 1
biological process	extracellular matrix organization	GO:0030198
C=211;O=11;E=2.17;R=5.07;rawP=1.15e-05;adjP=0.0006
334	NA	334	ENSG00000084234	APLP2	amyloid beta (A4) precursor-like protein 2
1292	NA	1292	ENSG00000142173	COL6A2	collagen, type VI, alpha 2
1490	NA	1490	ENSG00000118523	CTGF	connective tissue growth factor
3491	NA	3491	ENSG00000142871	CYR61	cysteine-rich, angiogenic inducer, 61
1291	NA	1291	ENSG00000142156	COL6A1	collagen, type VI, alpha 1
1296	NA	1296	ENSG00000171812	COL8A2	collagen, type VIII, alpha 2
3913	NA	3913	ENSG00000172037	LAMB2	laminin, beta 2 (laminin S)
80781	NA	80781	ENSG00000182871	COL18A1	collagen, type XVIII, alpha 1
871	NA	871	ENSG00000149257	SERPINH1	serpin peptidase inhibitor, clade H (heat shock protein 47), member 1, (collagen binding protein 1)
2192	NA	2192	ENSG00000077942	FBLN1	fibulin 1
780	NA	780	ENSG00000204580	DDR1	discoidin domain receptor tyrosine kinase 1
biological process	developmental process	GO:0032502
C=4562;O=72;E=46.94;R=1.53;rawP=1.24e-05;adjP=0.0006
375790	NA	375790	ENSG00000188157	AGRN	agrin
4240	NA	4240	ENSG00000140545	MFGE8	milk fat globule-EGF factor 8 protein
537	NA	537	ENSG00000071553	ATP6AP1	ATPase, H+ transporting, lysosomal accessory protein 1
80781	NA	80781	ENSG00000182871	COL18A1	collagen, type XVIII, alpha 1
10859	NA	10859	ENSG00000104972	LILRB1	leukocyte immunoglobulin-like receptor, subfamily B (with TM and ITIM domains), member 1
1457	NA	1457	ENSG00000101266	CSNK2A1	casein kinase 2, alpha 1 polypeptide
821	NA	821	ENSG00000127022	CANX	calnexin
54972	NA	54972	ENSG00000006118	TMEM132A	transmembrane protein 132A
3766	NA	3766	ENSG00000177807	KCNJ10	potassium inwardly-rectifying channel, subfamily J, member 10
780	NA	780	ENSG00000204580	DDR1	discoidin domain receptor tyrosine kinase 1
6382	NA	6382	ENSG00000115884	SDC1	syndecan 1
5327	NA	5327	ENSG00000104368	PLAT	plasminogen activator, tissue
2152	NA	2152	ENSG00000117525	F3	coagulation factor III (thromboplastin, tissue factor)
1200	NA	1200	ENSG00000166340	TPP1	tripeptidyl peptidase I
334	NA	334	ENSG00000084234	APLP2	amyloid beta (A4) precursor-like protein 2
182	NA	182	ENSG00000101384	JAG1	jagged 1
1490	NA	1490	ENSG00000118523	CTGF	connective tissue growth factor
6711	NA	6711	ENSG00000115306	SPTBN1	spectrin, beta, non-erythrocytic 1
4233	NA	4233	ENSG00000105976	MET	met proto-oncogene (hepatocyte growth factor receptor)
5641	NA	5641	ENSG00000100600	LGMN	legumain
8074	NA	8074	ENSG00000118972	FGF23	fibroblast growth factor 23
2149	NA	2149	ENSG00000181104	F2R	coagulation factor II (thrombin) receptor
1209	NA	1209	ENSG00000104853	CLPTM1	cleft lip and palate associated transmembrane protein 1
1292	NA	1292	ENSG00000142173	COL6A2	collagen, type VI, alpha 2
5538	NA	5538	ENSG00000131238	PPT1	palmitoyl-protein thioesterase 1
57464	NA	57464	ENSG00000128578	FAM40B	family with sequence similarity 40, member B
1296	NA	1296	ENSG00000171812	COL8A2	collagen, type VIII, alpha 2
64421	NA	64421	ENSG00000152457	DCLRE1C	DNA cross-link repair 1C
5447	NA	5447	ENSG00000127948	POR	P450 (cytochrome) oxidoreductase
8324	NA	8324	ENSG00000155760	FZD7	frizzled family receptor 7
3912	NA	3912	ENSG00000091136	LAMB1	laminin, beta 1
3135	NA	3135	ENSG00000204632	HLA-G	major histocompatibility complex, class I, G
5054	NA	5054	ENSG00000106366	SERPINE1	serpin peptidase inhibitor, clade E (nexin, plasminogen activator inhibitor type 1), member 1
10509	NA	10509	ENSG00000185033	SEMA4B	sema domain, immunoglobulin domain (Ig), transmembrane domain (TM) and short cytoplasmic domain, (semaphorin) 4B
27250	NA	27250	ENSG00000150593	PDCD4	programmed cell death 4 (neoplastic transformation inhibitor)
2896	NA	2896	ENSG00000030582	GRN	granulin
3134	NA	3134	ENSG00000204642	HLA-F	major histocompatibility complex, class I, F
3133	NA	3133	ENSG00000204592	HLA-E	major histocompatibility complex, class I, E
1508	NA	1508	ENSG00000164733	CTSB	cathepsin B
682	NA	682	ENSG00000172270	BSG	basigin (Ok blood group)
2192	NA	2192	ENSG00000077942	FBLN1	fibulin 1
3105	NA	3105	ENSG00000206503	HLA-A	major histocompatibility complex, class I, A
3914	NA	3914	ENSG00000196878	LAMB3	laminin, beta 3
4756	NA	4756	ENSG00000067141	NEO1	neogenin 1
811	NA	811	ENSG00000179218	CALR	calreticulin
973	NA	973	ENSG00000105369	CD79A	CD79a molecule, immunoglobulin-associated alpha
9980	NA	9980	ENSG00000142197	DOPEY2	dopey family member 2
3491	NA	3491	ENSG00000142871	CYR61	cysteine-rich, angiogenic inducer, 61
1075	NA	1075	ENSG00000109861	CTSC	cathepsin C
1291	NA	1291	ENSG00000142156	COL6A1	collagen, type VI, alpha 1
3913	NA	3913	ENSG00000172037	LAMB2	laminin, beta 2 (laminin S)
348	NA	348	ENSG00000130203	APOE	apolipoprotein E
3952	NA	3952	ENSG00000174697	LEP	leptin
1509	NA	1509	ENSG00000117984	CTSD	cathepsin D
5469	NA	5469	ENSG00000125686	MED1	mediator complex subunit 1
9475	NA	9475	ENSG00000134318	ROCK2	Rho-associated, coiled-coil containing protein kinase 2
2046	NA	2046	ENSG00000070886	EPHA8	EPH receptor A8
1464	NA	1464	ENSG00000173546	CSPG4	chondroitin sulfate proteoglycan 4
5420	NA	5420	ENSG00000128567	PODXL	podocalyxin-like
53	NA	53	ENSG00000134575	ACP2	acid phosphatase 2, lysosomal
5329	NA	5329	ENSG00000011422	PLAUR	plasminogen activator, urokinase receptor
3678	NA	3678	ENSG00000161638	ITGA5	integrin, alpha 5 (fibronectin receptor, alpha polypeptide)
131601	NA	131601	ENSG00000163870	TPRA1	transmembrane protein, adipocyte asscociated 1
1729	NA	1729	ENSG00000131504	DIAPH1	diaphanous homolog 1 (Drosophila)
51129	NA	51129	ENSG00000167772	ANGPTL4	angiopoietin-like 4
5819	NA	5819	ENSG00000130202	PVRL2	poliovirus receptor-related 2 (herpesvirus entry mediator B)
4437	NA	4437	ENSG00000113318	MSH3	mutS homolog 3 (E. coli)
2734	NA	2734	ENSG00000090863	GLG1	golgi glycoprotein 1
347733	NA	347733	ENSG00000137285	TUBB2B	tubulin, beta 2B class IIb
9469	NA	9469	ENSG00000122863	CHST3	carbohydrate (chondroitin 6) sulfotransferase 3
196	NA	196	ENSG00000106546	AHR	aryl hydrocarbon receptor
87178	NA	87178	ENSG00000138035	PNPT1	polyribonucleotide nucleotidyltransferase 1
biological process	anatomical structure development	GO:0048856
C=4022;O=66;E=41.38;R=1.59;rawP=1.06e-05;adjP=0.0006
375790	NA	375790	ENSG00000188157	AGRN	agrin
4240	NA	4240	ENSG00000140545	MFGE8	milk fat globule-EGF factor 8 protein
80781	NA	80781	ENSG00000182871	COL18A1	collagen, type XVIII, alpha 1
10859	NA	10859	ENSG00000104972	LILRB1	leukocyte immunoglobulin-like receptor, subfamily B (with TM and ITIM domains), member 1
1457	NA	1457	ENSG00000101266	CSNK2A1	casein kinase 2, alpha 1 polypeptide
821	NA	821	ENSG00000127022	CANX	calnexin
54972	NA	54972	ENSG00000006118	TMEM132A	transmembrane protein 132A
3766	NA	3766	ENSG00000177807	KCNJ10	potassium inwardly-rectifying channel, subfamily J, member 10
780	NA	780	ENSG00000204580	DDR1	discoidin domain receptor tyrosine kinase 1
6382	NA	6382	ENSG00000115884	SDC1	syndecan 1
5327	NA	5327	ENSG00000104368	PLAT	plasminogen activator, tissue
2152	NA	2152	ENSG00000117525	F3	coagulation factor III (thromboplastin, tissue factor)
1200	NA	1200	ENSG00000166340	TPP1	tripeptidyl peptidase I
334	NA	334	ENSG00000084234	APLP2	amyloid beta (A4) precursor-like protein 2
182	NA	182	ENSG00000101384	JAG1	jagged 1
1490	NA	1490	ENSG00000118523	CTGF	connective tissue growth factor
6711	NA	6711	ENSG00000115306	SPTBN1	spectrin, beta, non-erythrocytic 1
4233	NA	4233	ENSG00000105976	MET	met proto-oncogene (hepatocyte growth factor receptor)
5641	NA	5641	ENSG00000100600	LGMN	legumain
8074	NA	8074	ENSG00000118972	FGF23	fibroblast growth factor 23
2149	NA	2149	ENSG00000181104	F2R	coagulation factor II (thrombin) receptor
1209	NA	1209	ENSG00000104853	CLPTM1	cleft lip and palate associated transmembrane protein 1
1292	NA	1292	ENSG00000142173	COL6A2	collagen, type VI, alpha 2
5538	NA	5538	ENSG00000131238	PPT1	palmitoyl-protein thioesterase 1
57464	NA	57464	ENSG00000128578	FAM40B	family with sequence similarity 40, member B
1296	NA	1296	ENSG00000171812	COL8A2	collagen, type VIII, alpha 2
64421	NA	64421	ENSG00000152457	DCLRE1C	DNA cross-link repair 1C
5447	NA	5447	ENSG00000127948	POR	P450 (cytochrome) oxidoreductase
8324	NA	8324	ENSG00000155760	FZD7	frizzled family receptor 7
3912	NA	3912	ENSG00000091136	LAMB1	laminin, beta 1
3135	NA	3135	ENSG00000204632	HLA-G	major histocompatibility complex, class I, G
5054	NA	5054	ENSG00000106366	SERPINE1	serpin peptidase inhibitor, clade E (nexin, plasminogen activator inhibitor type 1), member 1
10509	NA	10509	ENSG00000185033	SEMA4B	sema domain, immunoglobulin domain (Ig), transmembrane domain (TM) and short cytoplasmic domain, (semaphorin) 4B
2896	NA	2896	ENSG00000030582	GRN	granulin
3134	NA	3134	ENSG00000204642	HLA-F	major histocompatibility complex, class I, F
3133	NA	3133	ENSG00000204592	HLA-E	major histocompatibility complex, class I, E
1508	NA	1508	ENSG00000164733	CTSB	cathepsin B
682	NA	682	ENSG00000172270	BSG	basigin (Ok blood group)
3105	NA	3105	ENSG00000206503	HLA-A	major histocompatibility complex, class I, A
3914	NA	3914	ENSG00000196878	LAMB3	laminin, beta 3
4756	NA	4756	ENSG00000067141	NEO1	neogenin 1
811	NA	811	ENSG00000179218	CALR	calreticulin
973	NA	973	ENSG00000105369	CD79A	CD79a molecule, immunoglobulin-associated alpha
3491	NA	3491	ENSG00000142871	CYR61	cysteine-rich, angiogenic inducer, 61
1291	NA	1291	ENSG00000142156	COL6A1	collagen, type VI, alpha 1
3913	NA	3913	ENSG00000172037	LAMB2	laminin, beta 2 (laminin S)
348	NA	348	ENSG00000130203	APOE	apolipoprotein E
3952	NA	3952	ENSG00000174697	LEP	leptin
1509	NA	1509	ENSG00000117984	CTSD	cathepsin D
5469	NA	5469	ENSG00000125686	MED1	mediator complex subunit 1
9475	NA	9475	ENSG00000134318	ROCK2	Rho-associated, coiled-coil containing protein kinase 2
2046	NA	2046	ENSG00000070886	EPHA8	EPH receptor A8
1464	NA	1464	ENSG00000173546	CSPG4	chondroitin sulfate proteoglycan 4
5420	NA	5420	ENSG00000128567	PODXL	podocalyxin-like
53	NA	53	ENSG00000134575	ACP2	acid phosphatase 2, lysosomal
5329	NA	5329	ENSG00000011422	PLAUR	plasminogen activator, urokinase receptor
3678	NA	3678	ENSG00000161638	ITGA5	integrin, alpha 5 (fibronectin receptor, alpha polypeptide)
51129	NA	51129	ENSG00000167772	ANGPTL4	angiopoietin-like 4
1729	NA	1729	ENSG00000131504	DIAPH1	diaphanous homolog 1 (Drosophila)
5819	NA	5819	ENSG00000130202	PVRL2	poliovirus receptor-related 2 (herpesvirus entry mediator B)
2734	NA	2734	ENSG00000090863	GLG1	golgi glycoprotein 1
4437	NA	4437	ENSG00000113318	MSH3	mutS homolog 3 (E. coli)
347733	NA	347733	ENSG00000137285	TUBB2B	tubulin, beta 2B class IIb
9469	NA	9469	ENSG00000122863	CHST3	carbohydrate (chondroitin 6) sulfotransferase 3
196	NA	196	ENSG00000106546	AHR	aryl hydrocarbon receptor
87178	NA	87178	ENSG00000138035	PNPT1	polyribonucleotide nucleotidyltransferase 1
biological process	cell death	GO:0008219
C=1698;O=36;E=17.47;R=2.06;rawP=1.58e-05;adjP=0.0007
2896	NA	2896	ENSG00000030582	GRN	granulin
375790	NA	375790	ENSG00000188157	AGRN	agrin
1508	NA	1508	ENSG00000164733	CTSB	cathepsin B
3655	NA	3655	ENSG00000091409	ITGA6	integrin, alpha 6
537	NA	537	ENSG00000071553	ATP6AP1	ATPase, H+ transporting, lysosomal accessory protein 1
80781	NA	80781	ENSG00000182871	COL18A1	collagen, type XVIII, alpha 1
10859	NA	10859	ENSG00000104972	LILRB1	leukocyte immunoglobulin-like receptor, subfamily B (with TM and ITIM domains), member 1
1457	NA	1457	ENSG00000101266	CSNK2A1	casein kinase 2, alpha 1 polypeptide
54972	NA	54972	ENSG00000006118	TMEM132A	transmembrane protein 132A
2152	NA	2152	ENSG00000117525	F3	coagulation factor III (thromboplastin, tissue factor)
1200	NA	1200	ENSG00000166340	TPP1	tripeptidyl peptidase I
811	NA	811	ENSG00000179218	CALR	calreticulin
1490	NA	1490	ENSG00000118523	CTGF	connective tissue growth factor
3491	NA	3491	ENSG00000142871	CYR61	cysteine-rich, angiogenic inducer, 61
348	NA	348	ENSG00000130203	APOE	apolipoprotein E
3952	NA	3952	ENSG00000174697	LEP	leptin
4233	NA	4233	ENSG00000105976	MET	met proto-oncogene (hepatocyte growth factor receptor)
5641	NA	5641	ENSG00000100600	LGMN	legumain
1509	NA	1509	ENSG00000117984	CTSD	cathepsin D
9625	NA	9625	ENSG00000181409	AATK	apoptosis-associated tyrosine kinase
5469	NA	5469	ENSG00000125686	MED1	mediator complex subunit 1
2149	NA	2149	ENSG00000181104	F2R	coagulation factor II (thrombin) receptor
55851	NA	55851	ENSG00000205155	PSENEN	presenilin enhancer 2 homolog (C. elegans)
53	NA	53	ENSG00000134575	ACP2	acid phosphatase 2, lysosomal
5538	NA	5538	ENSG00000131238	PPT1	palmitoyl-protein thioesterase 1
5329	NA	5329	ENSG00000011422	PLAUR	plasminogen activator, urokinase receptor
2629	NA	2629	ENSG00000177628	GBA	glucosidase, beta, acid
3678	NA	3678	ENSG00000161638	ITGA5	integrin, alpha 5 (fibronectin receptor, alpha polypeptide)
83593	NA	83593	ENSG00000136653	RASSF5	Ras association (RalGDS/AF-6) domain family member 5
5447	NA	5447	ENSG00000127948	POR	P450 (cytochrome) oxidoreductase
51129	NA	51129	ENSG00000167772	ANGPTL4	angiopoietin-like 4
199	NA	199	ENSG00000204472	AIF1	allograft inflammatory factor 1
5054	NA	5054	ENSG00000106366	SERPINE1	serpin peptidase inhibitor, clade E (nexin, plasminogen activator inhibitor type 1), member 1
8740	NA	8740	ENSG00000125735	TNFSF14	tumor necrosis factor (ligand) superfamily, member 14
196	NA	196	ENSG00000106546	AHR	aryl hydrocarbon receptor
27250	NA	27250	ENSG00000150593	PDCD4	programmed cell death 4 (neoplastic transformation inhibitor)
biological process	death	GO:0016265
C=1700;O=36;E=17.49;R=2.06;rawP=1.63e-05;adjP=0.0007
2896	NA	2896	ENSG00000030582	GRN	granulin
375790	NA	375790	ENSG00000188157	AGRN	agrin
1508	NA	1508	ENSG00000164733	CTSB	cathepsin B
3655	NA	3655	ENSG00000091409	ITGA6	integrin, alpha 6
537	NA	537	ENSG00000071553	ATP6AP1	ATPase, H+ transporting, lysosomal accessory protein 1
80781	NA	80781	ENSG00000182871	COL18A1	collagen, type XVIII, alpha 1
10859	NA	10859	ENSG00000104972	LILRB1	leukocyte immunoglobulin-like receptor, subfamily B (with TM and ITIM domains), member 1
1457	NA	1457	ENSG00000101266	CSNK2A1	casein kinase 2, alpha 1 polypeptide
54972	NA	54972	ENSG00000006118	TMEM132A	transmembrane protein 132A
2152	NA	2152	ENSG00000117525	F3	coagulation factor III (thromboplastin, tissue factor)
1200	NA	1200	ENSG00000166340	TPP1	tripeptidyl peptidase I
811	NA	811	ENSG00000179218	CALR	calreticulin
1490	NA	1490	ENSG00000118523	CTGF	connective tissue growth factor
3491	NA	3491	ENSG00000142871	CYR61	cysteine-rich, angiogenic inducer, 61
348	NA	348	ENSG00000130203	APOE	apolipoprotein E
3952	NA	3952	ENSG00000174697	LEP	leptin
4233	NA	4233	ENSG00000105976	MET	met proto-oncogene (hepatocyte growth factor receptor)
5641	NA	5641	ENSG00000100600	LGMN	legumain
1509	NA	1509	ENSG00000117984	CTSD	cathepsin D
9625	NA	9625	ENSG00000181409	AATK	apoptosis-associated tyrosine kinase
5469	NA	5469	ENSG00000125686	MED1	mediator complex subunit 1
2149	NA	2149	ENSG00000181104	F2R	coagulation factor II (thrombin) receptor
55851	NA	55851	ENSG00000205155	PSENEN	presenilin enhancer 2 homolog (C. elegans)
53	NA	53	ENSG00000134575	ACP2	acid phosphatase 2, lysosomal
5538	NA	5538	ENSG00000131238	PPT1	palmitoyl-protein thioesterase 1
5329	NA	5329	ENSG00000011422	PLAUR	plasminogen activator, urokinase receptor
2629	NA	2629	ENSG00000177628	GBA	glucosidase, beta, acid
3678	NA	3678	ENSG00000161638	ITGA5	integrin, alpha 5 (fibronectin receptor, alpha polypeptide)
83593	NA	83593	ENSG00000136653	RASSF5	Ras association (RalGDS/AF-6) domain family member 5
5447	NA	5447	ENSG00000127948	POR	P450 (cytochrome) oxidoreductase
51129	NA	51129	ENSG00000167772	ANGPTL4	angiopoietin-like 4
199	NA	199	ENSG00000204472	AIF1	allograft inflammatory factor 1
5054	NA	5054	ENSG00000106366	SERPINE1	serpin peptidase inhibitor, clade E (nexin, plasminogen activator inhibitor type 1), member 1
8740	NA	8740	ENSG00000125735	TNFSF14	tumor necrosis factor (ligand) superfamily, member 14
196	NA	196	ENSG00000106546	AHR	aryl hydrocarbon receptor
27250	NA	27250	ENSG00000150593	PDCD4	programmed cell death 4 (neoplastic transformation inhibitor)
biological process	smooth muscle cell migration	GO:0014909
C=31;O=5;E=0.32;R=15.68;rawP=1.48e-05;adjP=0.0007
5054	NA	5054	ENSG00000106366	SERPINE1	serpin peptidase inhibitor, clade E (nexin, plasminogen activator inhibitor type 1), member 1
780	NA	780	ENSG00000204580	DDR1	discoidin domain receptor tyrosine kinase 1
5327	NA	5327	ENSG00000104368	PLAT	plasminogen activator, tissue
199	NA	199	ENSG00000204472	AIF1	allograft inflammatory factor 1
2152	NA	2152	ENSG00000117525	F3	coagulation factor III (thromboplastin, tissue factor)
biological process	chondroitin sulfate metabolic process	GO:0030204
C=54;O=6;E=0.56;R=10.80;rawP=1.84e-05;adjP=0.0008
9469	NA	9469	ENSG00000122863	CHST3	carbohydrate (chondroitin 6) sulfotransferase 3
375790	NA	375790	ENSG00000188157	AGRN	agrin
6382	NA	6382	ENSG00000115884	SDC1	syndecan 1
10082	NA	10082	ENSG00000183098	GPC6	glypican 6
1464	NA	1464	ENSG00000173546	CSPG4	chondroitin sulfate proteoglycan 4
79586	NA	79586	ENSG00000123989	CHPF	chondroitin polymerizing factor
biological process	regulation of response to stress	GO:0080134
C=731;O=21;E=7.52;R=2.79;rawP=1.88e-05;adjP=0.0008
5817	NA	5817	ENSG00000073008	PVR	poliovirus receptor
51750	NA	51750	ENSG00000258366,ENSG00000026036ENSG00000258366,ENSG00000026036	RTEL1	regulator of telomere elongation helicase 1
5329	NA	5329	ENSG00000011422	PLAUR	plasminogen activator, urokinase receptor
2629	NA	2629	ENSG00000177628	GBA	glucosidase, beta, acid
10859	NA	10859	ENSG00000104972	LILRB1	leukocyte immunoglobulin-like receptor, subfamily B (with TM and ITIM domains), member 1
5327	NA	5327	ENSG00000104368	PLAT	plasminogen activator, tissue
200316	NA	200316	ENSG00000128394	APOBEC3F	apolipoprotein B mRNA editing enzyme, catalytic polypeptide-like 3F
4864	NA	4864	ENSG00000141458	NPC1	Niemann-Pick disease, type C1
5199	NA	5199	ENSG00000126759	CFP	complement factor properdin
3105	NA	3105	ENSG00000206503	HLA-A	major histocompatibility complex, class I, A
8324	NA	8324	ENSG00000155760	FZD7	frizzled family receptor 7
2152	NA	2152	ENSG00000117525	F3	coagulation factor III (thromboplastin, tissue factor)
1490	NA	1490	ENSG00000118523	CTGF	connective tissue growth factor
5819	NA	5819	ENSG00000130202	PVRL2	poliovirus receptor-related 2 (herpesvirus entry mediator B)
348	NA	348	ENSG00000130203	APOE	apolipoprotein E
5054	NA	5054	ENSG00000106366	SERPINE1	serpin peptidase inhibitor, clade E (nexin, plasminogen activator inhibitor type 1), member 1
629	NA	629	ENSG00000243649	CFB	complement factor B
5469	NA	5469	ENSG00000125686	MED1	mediator complex subunit 1
2149	NA	2149	ENSG00000181104	F2R	coagulation factor II (thrombin) receptor
87178	NA	87178	ENSG00000138035	PNPT1	polyribonucleotide nucleotidyltransferase 1
27250	NA	27250	ENSG00000150593	PDCD4	programmed cell death 4 (neoplastic transformation inhibitor)
biological process	vasculature development	GO:0001944
C=517;O=17;E=5.32;R=3.20;rawP=2.34e-05;adjP=0.0009
1296	NA	1296	ENSG00000171812	COL8A2	collagen, type VIII, alpha 2
4240	NA	4240	ENSG00000140545	MFGE8	milk fat globule-EGF factor 8 protein
3678	NA	3678	ENSG00000161638	ITGA5	integrin, alpha 5 (fibronectin receptor, alpha polypeptide)
80781	NA	80781	ENSG00000182871	COL18A1	collagen, type XVIII, alpha 1
5327	NA	5327	ENSG00000104368	PLAT	plasminogen activator, tissue
51129	NA	51129	ENSG00000167772	ANGPTL4	angiopoietin-like 4
8324	NA	8324	ENSG00000155760	FZD7	frizzled family receptor 7
2152	NA	2152	ENSG00000117525	F3	coagulation factor III (thromboplastin, tissue factor)
182	NA	182	ENSG00000101384	JAG1	jagged 1
1490	NA	1490	ENSG00000118523	CTGF	connective tissue growth factor
3491	NA	3491	ENSG00000142871	CYR61	cysteine-rich, angiogenic inducer, 61
348	NA	348	ENSG00000130203	APOE	apolipoprotein E
5054	NA	5054	ENSG00000106366	SERPINE1	serpin peptidase inhibitor, clade E (nexin, plasminogen activator inhibitor type 1), member 1
5469	NA	5469	ENSG00000125686	MED1	mediator complex subunit 1
196	NA	196	ENSG00000106546	AHR	aryl hydrocarbon receptor
9475	NA	9475	ENSG00000134318	ROCK2	Rho-associated, coiled-coil containing protein kinase 2
1464	NA	1464	ENSG00000173546	CSPG4	chondroitin sulfate proteoglycan 4
biological process	chondroitin sulfate proteoglycan metabolic process	GO:0050654
C=56;O=6;E=0.58;R=10.41;rawP=2.28e-05;adjP=0.0009
9469	NA	9469	ENSG00000122863	CHST3	carbohydrate (chondroitin 6) sulfotransferase 3
375790	NA	375790	ENSG00000188157	AGRN	agrin
6382	NA	6382	ENSG00000115884	SDC1	syndecan 1
10082	NA	10082	ENSG00000183098	GPC6	glypican 6
1464	NA	1464	ENSG00000173546	CSPG4	chondroitin sulfate proteoglycan 4
79586	NA	79586	ENSG00000123989	CHPF	chondroitin polymerizing factor
biological process	tissue development	GO:0009888
C=1448;O=32;E=14.90;R=2.15;rawP=2.35e-05;adjP=0.0009
5420	NA	5420	ENSG00000128567	PODXL	podocalyxin-like
375790	NA	375790	ENSG00000188157	AGRN	agrin
5329	NA	5329	ENSG00000011422	PLAUR	plasminogen activator, urokinase receptor
1508	NA	1508	ENSG00000164733	CTSB	cathepsin B
3133	NA	3133	ENSG00000204592	HLA-E	major histocompatibility complex, class I, E
3134	NA	3134	ENSG00000204642	HLA-F	major histocompatibility complex, class I, F
3678	NA	3678	ENSG00000161638	ITGA5	integrin, alpha 5 (fibronectin receptor, alpha polypeptide)
682	NA	682	ENSG00000172270	BSG	basigin (Ok blood group)
80781	NA	80781	ENSG00000182871	COL18A1	collagen, type XVIII, alpha 1
821	NA	821	ENSG00000127022	CANX	calnexin
780	NA	780	ENSG00000204580	DDR1	discoidin domain receptor tyrosine kinase 1
5447	NA	5447	ENSG00000127948	POR	P450 (cytochrome) oxidoreductase
3105	NA	3105	ENSG00000206503	HLA-A	major histocompatibility complex, class I, A
8324	NA	8324	ENSG00000155760	FZD7	frizzled family receptor 7
4756	NA	4756	ENSG00000067141	NEO1	neogenin 1
3914	NA	3914	ENSG00000196878	LAMB3	laminin, beta 3
811	NA	811	ENSG00000179218	CALR	calreticulin
182	NA	182	ENSG00000101384	JAG1	jagged 1
1490	NA	1490	ENSG00000118523	CTGF	connective tissue growth factor
3491	NA	3491	ENSG00000142871	CYR61	cysteine-rich, angiogenic inducer, 61
2734	NA	2734	ENSG00000090863	GLG1	golgi glycoprotein 1
3135	NA	3135	ENSG00000204632	HLA-G	major histocompatibility complex, class I, G
3913	NA	3913	ENSG00000172037	LAMB2	laminin, beta 2 (laminin S)
5054	NA	5054	ENSG00000106366	SERPINE1	serpin peptidase inhibitor, clade E (nexin, plasminogen activator inhibitor type 1), member 1
3952	NA	3952	ENSG00000174697	LEP	leptin
4233	NA	4233	ENSG00000105976	MET	met proto-oncogene (hepatocyte growth factor receptor)
5641	NA	5641	ENSG00000100600	LGMN	legumain
1509	NA	1509	ENSG00000117984	CTSD	cathepsin D
5469	NA	5469	ENSG00000125686	MED1	mediator complex subunit 1
8074	NA	8074	ENSG00000118972	FGF23	fibroblast growth factor 23
2149	NA	2149	ENSG00000181104	F2R	coagulation factor II (thrombin) receptor
9475	NA	9475	ENSG00000134318	ROCK2	Rho-associated, coiled-coil containing protein kinase 2
biological process	proteoglycan metabolic process	GO:0006029
C=87;O=7;E=0.90;R=7.82;rawP=3.11e-05;adjP=0.0011
9469	NA	9469	ENSG00000122863	CHST3	carbohydrate (chondroitin 6) sulfotransferase 3
6448	NA	6448	ENSG00000181523	SGSH	N-sulfoglucosamine sulfohydrolase
375790	NA	375790	ENSG00000188157	AGRN	agrin
6382	NA	6382	ENSG00000115884	SDC1	syndecan 1
10082	NA	10082	ENSG00000183098	GPC6	glypican 6
1464	NA	1464	ENSG00000173546	CSPG4	chondroitin sulfate proteoglycan 4
79586	NA	79586	ENSG00000123989	CHPF	chondroitin polymerizing factor
biological process	negative regulation of programmed cell death	GO:0043069
C=581;O=18;E=5.98;R=3.01;rawP=2.93e-05;adjP=0.0011
5538	NA	5538	ENSG00000131238	PPT1	palmitoyl-protein thioesterase 1
5329	NA	5329	ENSG00000011422	PLAUR	plasminogen activator, urokinase receptor
3655	NA	3655	ENSG00000091409	ITGA6	integrin, alpha 6
3678	NA	3678	ENSG00000161638	ITGA5	integrin, alpha 5 (fibronectin receptor, alpha polypeptide)
10859	NA	10859	ENSG00000104972	LILRB1	leukocyte immunoglobulin-like receptor, subfamily B (with TM and ITIM domains), member 1
54972	NA	54972	ENSG00000006118	TMEM132A	transmembrane protein 132A
51129	NA	51129	ENSG00000167772	ANGPTL4	angiopoietin-like 4
5447	NA	5447	ENSG00000127948	POR	P450 (cytochrome) oxidoreductase
2152	NA	2152	ENSG00000117525	F3	coagulation factor III (thromboplastin, tissue factor)
3491	NA	3491	ENSG00000142871	CYR61	cysteine-rich, angiogenic inducer, 61
199	NA	199	ENSG00000204472	AIF1	allograft inflammatory factor 1
348	NA	348	ENSG00000130203	APOE	apolipoprotein E
5054	NA	5054	ENSG00000106366	SERPINE1	serpin peptidase inhibitor, clade E (nexin, plasminogen activator inhibitor type 1), member 1
3952	NA	3952	ENSG00000174697	LEP	leptin
5641	NA	5641	ENSG00000100600	LGMN	legumain
4233	NA	4233	ENSG00000105976	MET	met proto-oncogene (hepatocyte growth factor receptor)
2149	NA	2149	ENSG00000181104	F2R	coagulation factor II (thrombin) receptor
5469	NA	5469	ENSG00000125686	MED1	mediator complex subunit 1
biological process	glycosaminoglycan catabolic process	GO:0006027
C=59;O=6;E=0.61;R=9.88;rawP=3.08e-05;adjP=0.0011
6448	NA	6448	ENSG00000181523	SGSH	N-sulfoglucosamine sulfohydrolase
375790	NA	375790	ENSG00000188157	AGRN	agrin
2990	NA	2990	ENSG00000169919	GUSB	glucuronidase, beta
6382	NA	6382	ENSG00000115884	SDC1	syndecan 1
10082	NA	10082	ENSG00000183098	GPC6	glypican 6
1464	NA	1464	ENSG00000173546	CSPG4	chondroitin sulfate proteoglycan 4
molecular function	MHC class I receptor activity	GO:0032393
C=19;O=6;E=0.20;R=29.76;rawP=3.14e-08;adjP=6.06e-06
3135	NA	3135	ENSG00000204632	HLA-G	major histocompatibility complex, class I, G
10859	NA	10859	ENSG00000104972	LILRB1	leukocyte immunoglobulin-like receptor, subfamily B (with TM and ITIM domains), member 1
3136	NA	3136	NULL	HLA-H	major histocompatibility complex, class I, H (pseudogene)
3133	NA	3133	ENSG00000204592	HLA-E	major histocompatibility complex, class I, E
3134	NA	3134	ENSG00000204642	HLA-F	major histocompatibility complex, class I, F
3105	NA	3105	ENSG00000206503	HLA-A	major histocompatibility complex, class I, A
molecular function	integrin binding	GO:0005178
C=78;O=7;E=0.83;R=8.46;rawP=1.87e-05;adjP=0.0018
3678	NA	3678	ENSG00000161638	ITGA5	integrin, alpha 5 (fibronectin receptor, alpha polypeptide)
3913	NA	3913	ENSG00000172037	LAMB2	laminin, beta 2 (laminin S)
811	NA	811	ENSG00000179218	CALR	calreticulin
1490	NA	1490	ENSG00000118523	CTGF	connective tissue growth factor
3491	NA	3491	ENSG00000142871	CYR61	cysteine-rich, angiogenic inducer, 61
3912	NA	3912	ENSG00000091136	LAMB1	laminin, beta 1
4240	NA	4240	ENSG00000140545	MFGE8	milk fat globule-EGF factor 8 protein
cellular component	lysosomal lumen	GO:0043202
C=71;O=13;E=0.74;R=17.57;rawP=3.76e-13;adjP=7.11e-11
1200	NA	1200	ENSG00000166340	TPP1	tripeptidyl peptidase I
6448	NA	6448	ENSG00000181523	SGSH	N-sulfoglucosamine sulfohydrolase
53	NA	53	ENSG00000134575	ACP2	acid phosphatase 2, lysosomal
375790	NA	375790	ENSG00000188157	AGRN	agrin
2990	NA	2990	ENSG00000169919	GUSB	glucuronidase, beta
1508	NA	1508	ENSG00000164733	CTSB	cathepsin B
2629	NA	2629	ENSG00000177628	GBA	glucosidase, beta, acid
5476	NA	5476	ENSG00000064601	CTSA	cathepsin A
1509	NA	1509	ENSG00000117984	CTSD	cathepsin D
5641	NA	5641	ENSG00000100600	LGMN	legumain
6382	NA	6382	ENSG00000115884	SDC1	syndecan 1
10082	NA	10082	ENSG00000183098	GPC6	glypican 6
1464	NA	1464	ENSG00000173546	CSPG4	chondroitin sulfate proteoglycan 4
cellular component	vacuolar lumen	GO:0005775
C=75;O=13;E=0.78;R=16.63;rawP=7.90e-13;adjP=7.47e-11
1200	NA	1200	ENSG00000166340	TPP1	tripeptidyl peptidase I
6448	NA	6448	ENSG00000181523	SGSH	N-sulfoglucosamine sulfohydrolase
53	NA	53	ENSG00000134575	ACP2	acid phosphatase 2, lysosomal
375790	NA	375790	ENSG00000188157	AGRN	agrin
2990	NA	2990	ENSG00000169919	GUSB	glucuronidase, beta
1508	NA	1508	ENSG00000164733	CTSB	cathepsin B
2629	NA	2629	ENSG00000177628	GBA	glucosidase, beta, acid
5476	NA	5476	ENSG00000064601	CTSA	cathepsin A
1509	NA	1509	ENSG00000117984	CTSD	cathepsin D
5641	NA	5641	ENSG00000100600	LGMN	legumain
6382	NA	6382	ENSG00000115884	SDC1	syndecan 1
10082	NA	10082	ENSG00000183098	GPC6	glypican 6
1464	NA	1464	ENSG00000173546	CSPG4	chondroitin sulfate proteoglycan 4
cellular component	extracellular matrix	GO:0031012
C=425;O=23;E=4.43;R=5.19;rawP=1.01e-10;adjP=6.36e-09
1292	NA	1292	ENSG00000142173	COL6A2	collagen, type VI, alpha 2
375790	NA	375790	ENSG00000188157	AGRN	agrin
1296	NA	1296	ENSG00000171812	COL8A2	collagen, type VIII, alpha 2
4240	NA	4240	ENSG00000140545	MFGE8	milk fat globule-EGF factor 8 protein
80781	NA	80781	ENSG00000182871	COL18A1	collagen, type XVIII, alpha 1
5327	NA	5327	ENSG00000104368	PLAT	plasminogen activator, tissue
2192	NA	2192	ENSG00000077942	FBLN1	fibulin 1
5199	NA	5199	ENSG00000126759	CFP	complement factor properdin
51129	NA	51129	ENSG00000167772	ANGPTL4	angiopoietin-like 4
3959	NA	3959	ENSG00000108679	LGALS3BP	lectin, galactoside-binding, soluble, 3 binding protein
10082	NA	10082	ENSG00000183098	GPC6	glypican 6
3914	NA	3914	ENSG00000196878	LAMB3	laminin, beta 3
2152	NA	2152	ENSG00000117525	F3	coagulation factor III (thromboplastin, tissue factor)
811	NA	811	ENSG00000179218	CALR	calreticulin
304	NA	304	NULL	ANXA2P2	annexin A2 pseudogene 2
1490	NA	1490	ENSG00000118523	CTGF	connective tissue growth factor
3912	NA	3912	ENSG00000091136	LAMB1	laminin, beta 1
1291	NA	1291	ENSG00000142156	COL6A1	collagen, type VI, alpha 1
2734	NA	2734	ENSG00000090863	GLG1	golgi glycoprotein 1
3913	NA	3913	ENSG00000172037	LAMB2	laminin, beta 2 (laminin S)
5054	NA	5054	ENSG00000106366	SERPINE1	serpin peptidase inhibitor, clade E (nexin, plasminogen activator inhibitor type 1), member 1
8404	NA	8404	ENSG00000152583	SPARCL1	SPARC-like 1 (hevin)
1509	NA	1509	ENSG00000117984	CTSD	cathepsin D
cellular component	vacuolar part	GO:0044437
C=253;O=18;E=2.64;R=6.83;rawP=1.60e-10;adjP=7.56e-09
3920	NA	3920	ENSG00000005893	LAMP2	lysosomal-associated membrane protein 2
53	NA	53	ENSG00000134575	ACP2	acid phosphatase 2, lysosomal
375790	NA	375790	ENSG00000188157	AGRN	agrin
2990	NA	2990	ENSG00000169919	GUSB	glucuronidase, beta
1508	NA	1508	ENSG00000164733	CTSB	cathepsin B
2629	NA	2629	ENSG00000177628	GBA	glucosidase, beta, acid
537	NA	537	ENSG00000071553	ATP6AP1	ATPase, H+ transporting, lysosomal accessory protein 1
27072	NA	27072	ENSG00000006715	VPS41	vacuolar protein sorting 41 homolog (S. cerevisiae)
6382	NA	6382	ENSG00000115884	SDC1	syndecan 1
4864	NA	4864	ENSG00000141458	NPC1	Niemann-Pick disease, type C1
10082	NA	10082	ENSG00000183098	GPC6	glypican 6
1200	NA	1200	ENSG00000166340	TPP1	tripeptidyl peptidase I
968	NA	968	ENSG00000129226	CD68	CD68 molecule
6448	NA	6448	ENSG00000181523	SGSH	N-sulfoglucosamine sulfohydrolase
5476	NA	5476	ENSG00000064601	CTSA	cathepsin A
1509	NA	1509	ENSG00000117984	CTSD	cathepsin D
5641	NA	5641	ENSG00000100600	LGMN	legumain
1464	NA	1464	ENSG00000173546	CSPG4	chondroitin sulfate proteoglycan 4
cellular component	vacuole	GO:0005773
C=408;O=22;E=4.25;R=5.17;rawP=2.86e-10;adjP=1.08e-08
3920	NA	3920	ENSG00000005893	LAMP2	lysosomal-associated membrane protein 2
53	NA	53	ENSG00000134575	ACP2	acid phosphatase 2, lysosomal
375790	NA	375790	ENSG00000188157	AGRN	agrin
2990	NA	2990	ENSG00000169919	GUSB	glucuronidase, beta
5538	NA	5538	ENSG00000131238	PPT1	palmitoyl-protein thioesterase 1
1508	NA	1508	ENSG00000164733	CTSB	cathepsin B
2629	NA	2629	ENSG00000177628	GBA	glucosidase, beta, acid
537	NA	537	ENSG00000071553	ATP6AP1	ATPase, H+ transporting, lysosomal accessory protein 1
27072	NA	27072	ENSG00000006715	VPS41	vacuolar protein sorting 41 homolog (S. cerevisiae)
6382	NA	6382	ENSG00000115884	SDC1	syndecan 1
4864	NA	4864	ENSG00000141458	NPC1	Niemann-Pick disease, type C1
10082	NA	10082	ENSG00000183098	GPC6	glypican 6
1200	NA	1200	ENSG00000166340	TPP1	tripeptidyl peptidase I
968	NA	968	ENSG00000129226	CD68	CD68 molecule
6448	NA	6448	ENSG00000181523	SGSH	N-sulfoglucosamine sulfohydrolase
1075	NA	1075	ENSG00000109861	CTSC	cathepsin C
5547	NA	5547	ENSG00000137509	PRCP	prolylcarboxypeptidase (angiotensinase C)
51449	NA	51449	ENSG00000116005	PCYOX1	prenylcysteine oxidase 1
5476	NA	5476	ENSG00000064601	CTSA	cathepsin A
1509	NA	1509	ENSG00000117984	CTSD	cathepsin D
5641	NA	5641	ENSG00000100600	LGMN	legumain
1464	NA	1464	ENSG00000173546	CSPG4	chondroitin sulfate proteoglycan 4
cellular component	lytic vacuole	GO:0000323
C=345;O=20;E=3.60;R=5.56;rawP=5.58e-10;adjP=1.51e-08
3920	NA	3920	ENSG00000005893	LAMP2	lysosomal-associated membrane protein 2
53	NA	53	ENSG00000134575	ACP2	acid phosphatase 2, lysosomal
375790	NA	375790	ENSG00000188157	AGRN	agrin
2990	NA	2990	ENSG00000169919	GUSB	glucuronidase, beta
5538	NA	5538	ENSG00000131238	PPT1	palmitoyl-protein thioesterase 1
1508	NA	1508	ENSG00000164733	CTSB	cathepsin B
2629	NA	2629	ENSG00000177628	GBA	glucosidase, beta, acid
6382	NA	6382	ENSG00000115884	SDC1	syndecan 1
4864	NA	4864	ENSG00000141458	NPC1	Niemann-Pick disease, type C1
10082	NA	10082	ENSG00000183098	GPC6	glypican 6
1200	NA	1200	ENSG00000166340	TPP1	tripeptidyl peptidase I
968	NA	968	ENSG00000129226	CD68	CD68 molecule
6448	NA	6448	ENSG00000181523	SGSH	N-sulfoglucosamine sulfohydrolase
1075	NA	1075	ENSG00000109861	CTSC	cathepsin C
5547	NA	5547	ENSG00000137509	PRCP	prolylcarboxypeptidase (angiotensinase C)
51449	NA	51449	ENSG00000116005	PCYOX1	prenylcysteine oxidase 1
5476	NA	5476	ENSG00000064601	CTSA	cathepsin A
1509	NA	1509	ENSG00000117984	CTSD	cathepsin D
5641	NA	5641	ENSG00000100600	LGMN	legumain
1464	NA	1464	ENSG00000173546	CSPG4	chondroitin sulfate proteoglycan 4
cellular component	lysosome	GO:0005764
C=345;O=20;E=3.60;R=5.56;rawP=5.58e-10;adjP=1.51e-08
3920	NA	3920	ENSG00000005893	LAMP2	lysosomal-associated membrane protein 2
53	NA	53	ENSG00000134575	ACP2	acid phosphatase 2, lysosomal
375790	NA	375790	ENSG00000188157	AGRN	agrin
2990	NA	2990	ENSG00000169919	GUSB	glucuronidase, beta
5538	NA	5538	ENSG00000131238	PPT1	palmitoyl-protein thioesterase 1
1508	NA	1508	ENSG00000164733	CTSB	cathepsin B
2629	NA	2629	ENSG00000177628	GBA	glucosidase, beta, acid
6382	NA	6382	ENSG00000115884	SDC1	syndecan 1
4864	NA	4864	ENSG00000141458	NPC1	Niemann-Pick disease, type C1
10082	NA	10082	ENSG00000183098	GPC6	glypican 6
1200	NA	1200	ENSG00000166340	TPP1	tripeptidyl peptidase I
968	NA	968	ENSG00000129226	CD68	CD68 molecule
6448	NA	6448	ENSG00000181523	SGSH	N-sulfoglucosamine sulfohydrolase
1075	NA	1075	ENSG00000109861	CTSC	cathepsin C
5547	NA	5547	ENSG00000137509	PRCP	prolylcarboxypeptidase (angiotensinase C)
51449	NA	51449	ENSG00000116005	PCYOX1	prenylcysteine oxidase 1
5476	NA	5476	ENSG00000064601	CTSA	cathepsin A
1509	NA	1509	ENSG00000117984	CTSD	cathepsin D
5641	NA	5641	ENSG00000100600	LGMN	legumain
1464	NA	1464	ENSG00000173546	CSPG4	chondroitin sulfate proteoglycan 4
cellular component	plasma membrane	GO:0005886
C=4202;O=79;E=43.80;R=1.80;rawP=5.03e-09;adjP=1.19e-07
64866	NA	64866	ENSG00000163814	CDCP1	CUB domain containing protein 1
5817	NA	5817	ENSG00000073008	PVR	poliovirus receptor
375790	NA	375790	ENSG00000188157	AGRN	agrin
4240	NA	4240	ENSG00000140545	MFGE8	milk fat globule-EGF factor 8 protein
10859	NA	10859	ENSG00000104972	LILRB1	leukocyte immunoglobulin-like receptor, subfamily B (with TM and ITIM domains), member 1
1457	NA	1457	ENSG00000101266	CSNK2A1	casein kinase 2, alpha 1 polypeptide
26470	NA	26470	ENSG00000174938	SEZ6L2	seizure related 6 homolog (mouse)-like 2
3766	NA	3766	ENSG00000177807	KCNJ10	potassium inwardly-rectifying channel, subfamily J, member 10
780	NA	780	ENSG00000204580	DDR1	discoidin domain receptor tyrosine kinase 1
6382	NA	6382	ENSG00000115884	SDC1	syndecan 1
51293	NA	51293	ENSG00000167775	CD320	CD320 molecule
2152	NA	2152	ENSG00000117525	F3	coagulation factor III (thromboplastin, tissue factor)
1235	NA	1235	ENSG00000112486	CCR6	chemokine (C-C motif) receptor 6
90952	NA	90952	ENSG00000149564	ESAM	endothelial cell adhesion molecule
334	NA	334	ENSG00000084234	APLP2	amyloid beta (A4) precursor-like protein 2
57835	NA	57835	ENSG00000188687	SLC4A5	solute carrier family 4, sodium bicarbonate cotransporter, member 5
182	NA	182	ENSG00000101384	JAG1	jagged 1
1490	NA	1490	ENSG00000118523	CTGF	connective tissue growth factor
6711	NA	6711	ENSG00000115306	SPTBN1	spectrin, beta, non-erythrocytic 1
6567	NA	6567	ENSG00000147100	SLC16A2	solute carrier family 16, member 2 (thyroid hormone transporter)
4233	NA	4233	ENSG00000105976	MET	met proto-oncogene (hepatocyte growth factor receptor)
10130	NA	10130	ENSG00000143870	PDIA6	protein disulfide isomerase family A, member 6
2149	NA	2149	ENSG00000181104	F2R	coagulation factor II (thrombin) receptor
55851	NA	55851	ENSG00000205155	PSENEN	presenilin enhancer 2 homolog (C. elegans)
1209	NA	1209	ENSG00000104853	CLPTM1	cleft lip and palate associated transmembrane protein 1
3920	NA	3920	ENSG00000005893	LAMP2	lysosomal-associated membrane protein 2
4043	NA	4043	ENSG00000163956	LRPAP1	low density lipoprotein receptor-related protein associated protein 1
1292	NA	1292	ENSG00000142173	COL6A2	collagen, type VI, alpha 2
6520	NA	6520	ENSG00000168003	SLC3A2	solute carrier family 3 (activators of dibasic and neutral amino acid transport), member 2
22883	NA	22883	ENSG00000171603	CLSTN1	calsyntenin 1
3136	NA	3136	NULL	HLA-H	major histocompatibility complex, class I, H (pseudogene)
2215	NA	2215	ENSG00000162747	FCGR3B	Fc fragment of IgG, low affinity IIIb, receptor (CD16b)
4864	NA	4864	ENSG00000141458	NPC1	Niemann-Pick disease, type C1
8324	NA	8324	ENSG00000155760	FZD7	frizzled family receptor 7
10082	NA	10082	ENSG00000183098	GPC6	glypican 6
968	NA	968	ENSG00000129226	CD68	CD68 molecule
199	NA	199	ENSG00000204472	AIF1	allograft inflammatory factor 1
5778	NA	5778	ENSG00000143851	PTPN7	protein tyrosine phosphatase, non-receptor type 7
402317	NA	402317	ENSG00000212807	OR2A42	olfactory receptor, family 2, subfamily A, member 42
3135	NA	3135	ENSG00000204632	HLA-G	major histocompatibility complex, class I, G
5054	NA	5054	ENSG00000106366	SERPINE1	serpin peptidase inhibitor, clade E (nexin, plasminogen activator inhibitor type 1), member 1
3903	NA	3903	ENSG00000167613	LAIR1	leukocyte-associated immunoglobulin-like receptor 1
1508	NA	1508	ENSG00000164733	CTSB	cathepsin B
80736	NA	80736	ENSG00000204385	SLC44A4	solute carrier family 44, member 4
3655	NA	3655	ENSG00000091409	ITGA6	integrin, alpha 6
3134	NA	3134	ENSG00000204642	HLA-F	major histocompatibility complex, class I, F
3133	NA	3133	ENSG00000204592	HLA-E	major histocompatibility complex, class I, E
682	NA	682	ENSG00000172270	BSG	basigin (Ok blood group)
128869	NA	128869	ENSG00000101464	PIGU	phosphatidylinositol glycan anchor biosynthesis, class U
3105	NA	3105	ENSG00000206503	HLA-A	major histocompatibility complex, class I, A
4756	NA	4756	ENSG00000067141	NEO1	neogenin 1
811	NA	811	ENSG00000179218	CALR	calreticulin
973	NA	973	ENSG00000105369	CD79A	CD79a molecule, immunoglobulin-associated alpha
800	NA	800	ENSG00000122786	CALD1	caldesmon 1
1291	NA	1291	ENSG00000142156	COL6A1	collagen, type VI, alpha 1
27071	NA	27071	ENSG00000070190	DAPP1	dual adaptor of phosphotyrosine and 3-phosphoinositides
51449	NA	51449	ENSG00000116005	PCYOX1	prenylcysteine oxidase 1
130075	NA	130075	ENSG00000258083	OR9A4	olfactory receptor, family 9, subfamily A, member 4
348	NA	348	ENSG00000130203	APOE	apolipoprotein E
83698	NA	83698	ENSG00000183166	CALN1	calneuron 1
9475	NA	9475	ENSG00000134318	ROCK2	Rho-associated, coiled-coil containing protein kinase 2
2046	NA	2046	ENSG00000070886	EPHA8	EPH receptor A8
1464	NA	1464	ENSG00000173546	CSPG4	chondroitin sulfate proteoglycan 4
5420	NA	5420	ENSG00000128567	PODXL	podocalyxin-like
390077	NA	390077	ENSG00000180988	OR52N2	olfactory receptor, family 52, subfamily N, member 2
5329	NA	5329	ENSG00000011422	PLAUR	plasminogen activator, urokinase receptor
974	NA	974	ENSG00000007312	CD79B	CD79b molecule, immunoglobulin-associated beta
3678	NA	3678	ENSG00000161638	ITGA5	integrin, alpha 5 (fibronectin receptor, alpha polypeptide)
1729	NA	1729	ENSG00000131504	DIAPH1	diaphanous homolog 1 (Drosophila)
5819	NA	5819	ENSG00000130202	PVRL2	poliovirus receptor-related 2 (herpesvirus entry mediator B)
326	NA	326	ENSG00000160224	AIRE	autoimmune regulator
5547	NA	5547	ENSG00000137509	PRCP	prolylcarboxypeptidase (angiotensinase C)
347733	NA	347733	ENSG00000137285	TUBB2B	tubulin, beta 2B class IIb
976	NA	976	ENSG00000123146	CD97	CD97 molecule
483	NA	483	ENSG00000069849	ATP1B3	ATPase, Na+/K+ transporting, beta 3 polypeptide
629	NA	629	ENSG00000243649	CFB	complement factor B
8740	NA	8740	ENSG00000125735	TNFSF14	tumor necrosis factor (ligand) superfamily, member 14
8073	NA	8073	ENSG00000184007	PTP4A2	protein tyrosine phosphatase type IVA, member 2
87178	NA	87178	ENSG00000138035	PNPT1	polyribonucleotide nucleotidyltransferase 1
cellular component	extracellular region part	GO:0044421
C=1097;O=34;E=11.43;R=2.97;rawP=8.23e-09;adjP=1.73e-07
2896	NA	2896	ENSG00000030582	GRN	granulin
5817	NA	5817	ENSG00000073008	PVR	poliovirus receptor
375790	NA	375790	ENSG00000188157	AGRN	agrin
1508	NA	1508	ENSG00000164733	CTSB	cathepsin B
4240	NA	4240	ENSG00000140545	MFGE8	milk fat globule-EGF factor 8 protein
80781	NA	80781	ENSG00000182871	COL18A1	collagen, type XVIII, alpha 1
5327	NA	5327	ENSG00000104368	PLAT	plasminogen activator, tissue
2192	NA	2192	ENSG00000077942	FBLN1	fibulin 1
3959	NA	3959	ENSG00000108679	LGALS3BP	lectin, galactoside-binding, soluble, 3 binding protein
3914	NA	3914	ENSG00000196878	LAMB3	laminin, beta 3
2152	NA	2152	ENSG00000117525	F3	coagulation factor III (thromboplastin, tissue factor)
811	NA	811	ENSG00000179218	CALR	calreticulin
1490	NA	1490	ENSG00000118523	CTGF	connective tissue growth factor
1291	NA	1291	ENSG00000142156	COL6A1	collagen, type VI, alpha 1
51449	NA	51449	ENSG00000116005	PCYOX1	prenylcysteine oxidase 1
3913	NA	3913	ENSG00000172037	LAMB2	laminin, beta 2 (laminin S)
348	NA	348	ENSG00000130203	APOE	apolipoprotein E
3952	NA	3952	ENSG00000174697	LEP	leptin
4233	NA	4233	ENSG00000105976	MET	met proto-oncogene (hepatocyte growth factor receptor)
1509	NA	1509	ENSG00000117984	CTSD	cathepsin D
8074	NA	8074	ENSG00000118972	FGF23	fibroblast growth factor 23
1292	NA	1292	ENSG00000142173	COL6A2	collagen, type VI, alpha 2
5538	NA	5538	ENSG00000131238	PPT1	palmitoyl-protein thioesterase 1
1296	NA	1296	ENSG00000171812	COL8A2	collagen, type VIII, alpha 2
51129	NA	51129	ENSG00000167772	ANGPTL4	angiopoietin-like 4
5199	NA	5199	ENSG00000126759	CFP	complement factor properdin
10082	NA	10082	ENSG00000183098	GPC6	glypican 6
304	NA	304	NULL	ANXA2P2	annexin A2 pseudogene 2
3912	NA	3912	ENSG00000091136	LAMB1	laminin, beta 1
976	NA	976	ENSG00000123146	CD97	CD97 molecule
5054	NA	5054	ENSG00000106366	SERPINE1	serpin peptidase inhibitor, clade E (nexin, plasminogen activator inhibitor type 1), member 1
8404	NA	8404	ENSG00000152583	SPARCL1	SPARC-like 1 (hevin)
8740	NA	8740	ENSG00000125735	TNFSF14	tumor necrosis factor (ligand) superfamily, member 14
2267	NA	2267	ENSG00000104760	FGL1	fibrinogen-like 1
cellular component	cell periphery	GO:0071944
C=4290;O=79;E=44.72;R=1.77;rawP=1.36e-08;adjP=2.57e-07
64866	NA	64866	ENSG00000163814	CDCP1	CUB domain containing protein 1
5817	NA	5817	ENSG00000073008	PVR	poliovirus receptor
375790	NA	375790	ENSG00000188157	AGRN	agrin
4240	NA	4240	ENSG00000140545	MFGE8	milk fat globule-EGF factor 8 protein
10859	NA	10859	ENSG00000104972	LILRB1	leukocyte immunoglobulin-like receptor, subfamily B (with TM and ITIM domains), member 1
1457	NA	1457	ENSG00000101266	CSNK2A1	casein kinase 2, alpha 1 polypeptide
26470	NA	26470	ENSG00000174938	SEZ6L2	seizure related 6 homolog (mouse)-like 2
3766	NA	3766	ENSG00000177807	KCNJ10	potassium inwardly-rectifying channel, subfamily J, member 10
780	NA	780	ENSG00000204580	DDR1	discoidin domain receptor tyrosine kinase 1
6382	NA	6382	ENSG00000115884	SDC1	syndecan 1
51293	NA	51293	ENSG00000167775	CD320	CD320 molecule
2152	NA	2152	ENSG00000117525	F3	coagulation factor III (thromboplastin, tissue factor)
1235	NA	1235	ENSG00000112486	CCR6	chemokine (C-C motif) receptor 6
90952	NA	90952	ENSG00000149564	ESAM	endothelial cell adhesion molecule
334	NA	334	ENSG00000084234	APLP2	amyloid beta (A4) precursor-like protein 2
57835	NA	57835	ENSG00000188687	SLC4A5	solute carrier family 4, sodium bicarbonate cotransporter, member 5
182	NA	182	ENSG00000101384	JAG1	jagged 1
1490	NA	1490	ENSG00000118523	CTGF	connective tissue growth factor
6711	NA	6711	ENSG00000115306	SPTBN1	spectrin, beta, non-erythrocytic 1
6567	NA	6567	ENSG00000147100	SLC16A2	solute carrier family 16, member 2 (thyroid hormone transporter)
4233	NA	4233	ENSG00000105976	MET	met proto-oncogene (hepatocyte growth factor receptor)
10130	NA	10130	ENSG00000143870	PDIA6	protein disulfide isomerase family A, member 6
2149	NA	2149	ENSG00000181104	F2R	coagulation factor II (thrombin) receptor
55851	NA	55851	ENSG00000205155	PSENEN	presenilin enhancer 2 homolog (C. elegans)
1209	NA	1209	ENSG00000104853	CLPTM1	cleft lip and palate associated transmembrane protein 1
3920	NA	3920	ENSG00000005893	LAMP2	lysosomal-associated membrane protein 2
4043	NA	4043	ENSG00000163956	LRPAP1	low density lipoprotein receptor-related protein associated protein 1
1292	NA	1292	ENSG00000142173	COL6A2	collagen, type VI, alpha 2
6520	NA	6520	ENSG00000168003	SLC3A2	solute carrier family 3 (activators of dibasic and neutral amino acid transport), member 2
22883	NA	22883	ENSG00000171603	CLSTN1	calsyntenin 1
3136	NA	3136	NULL	HLA-H	major histocompatibility complex, class I, H (pseudogene)
2215	NA	2215	ENSG00000162747	FCGR3B	Fc fragment of IgG, low affinity IIIb, receptor (CD16b)
4864	NA	4864	ENSG00000141458	NPC1	Niemann-Pick disease, type C1
8324	NA	8324	ENSG00000155760	FZD7	frizzled family receptor 7
10082	NA	10082	ENSG00000183098	GPC6	glypican 6
968	NA	968	ENSG00000129226	CD68	CD68 molecule
199	NA	199	ENSG00000204472	AIF1	allograft inflammatory factor 1
5778	NA	5778	ENSG00000143851	PTPN7	protein tyrosine phosphatase, non-receptor type 7
402317	NA	402317	ENSG00000212807	OR2A42	olfactory receptor, family 2, subfamily A, member 42
3135	NA	3135	ENSG00000204632	HLA-G	major histocompatibility complex, class I, G
5054	NA	5054	ENSG00000106366	SERPINE1	serpin peptidase inhibitor, clade E (nexin, plasminogen activator inhibitor type 1), member 1
3903	NA	3903	ENSG00000167613	LAIR1	leukocyte-associated immunoglobulin-like receptor 1
1508	NA	1508	ENSG00000164733	CTSB	cathepsin B
80736	NA	80736	ENSG00000204385	SLC44A4	solute carrier family 44, member 4
3655	NA	3655	ENSG00000091409	ITGA6	integrin, alpha 6
3134	NA	3134	ENSG00000204642	HLA-F	major histocompatibility complex, class I, F
3133	NA	3133	ENSG00000204592	HLA-E	major histocompatibility complex, class I, E
682	NA	682	ENSG00000172270	BSG	basigin (Ok blood group)
128869	NA	128869	ENSG00000101464	PIGU	phosphatidylinositol glycan anchor biosynthesis, class U
3105	NA	3105	ENSG00000206503	HLA-A	major histocompatibility complex, class I, A
4756	NA	4756	ENSG00000067141	NEO1	neogenin 1
811	NA	811	ENSG00000179218	CALR	calreticulin
973	NA	973	ENSG00000105369	CD79A	CD79a molecule, immunoglobulin-associated alpha
800	NA	800	ENSG00000122786	CALD1	caldesmon 1
1291	NA	1291	ENSG00000142156	COL6A1	collagen, type VI, alpha 1
27071	NA	27071	ENSG00000070190	DAPP1	dual adaptor of phosphotyrosine and 3-phosphoinositides
51449	NA	51449	ENSG00000116005	PCYOX1	prenylcysteine oxidase 1
130075	NA	130075	ENSG00000258083	OR9A4	olfactory receptor, family 9, subfamily A, member 4
348	NA	348	ENSG00000130203	APOE	apolipoprotein E
83698	NA	83698	ENSG00000183166	CALN1	calneuron 1
9475	NA	9475	ENSG00000134318	ROCK2	Rho-associated, coiled-coil containing protein kinase 2
2046	NA	2046	ENSG00000070886	EPHA8	EPH receptor A8
1464	NA	1464	ENSG00000173546	CSPG4	chondroitin sulfate proteoglycan 4
5420	NA	5420	ENSG00000128567	PODXL	podocalyxin-like
390077	NA	390077	ENSG00000180988	OR52N2	olfactory receptor, family 52, subfamily N, member 2
5329	NA	5329	ENSG00000011422	PLAUR	plasminogen activator, urokinase receptor
974	NA	974	ENSG00000007312	CD79B	CD79b molecule, immunoglobulin-associated beta
3678	NA	3678	ENSG00000161638	ITGA5	integrin, alpha 5 (fibronectin receptor, alpha polypeptide)
1729	NA	1729	ENSG00000131504	DIAPH1	diaphanous homolog 1 (Drosophila)
5819	NA	5819	ENSG00000130202	PVRL2	poliovirus receptor-related 2 (herpesvirus entry mediator B)
326	NA	326	ENSG00000160224	AIRE	autoimmune regulator
5547	NA	5547	ENSG00000137509	PRCP	prolylcarboxypeptidase (angiotensinase C)
347733	NA	347733	ENSG00000137285	TUBB2B	tubulin, beta 2B class IIb
976	NA	976	ENSG00000123146	CD97	CD97 molecule
483	NA	483	ENSG00000069849	ATP1B3	ATPase, Na+/K+ transporting, beta 3 polypeptide
629	NA	629	ENSG00000243649	CFB	complement factor B
8740	NA	8740	ENSG00000125735	TNFSF14	tumor necrosis factor (ligand) superfamily, member 14
8073	NA	8073	ENSG00000184007	PTP4A2	protein tyrosine phosphatase type IVA, member 2
87178	NA	87178	ENSG00000138035	PNPT1	polyribonucleotide nucleotidyltransferase 1
cellular component	extracellular space	GO:0005615
C=855;O=29;E=8.91;R=3.25;rawP=1.76e-08;adjP=3.02e-07
2896	NA	2896	ENSG00000030582	GRN	granulin
1292	NA	1292	ENSG00000142173	COL6A2	collagen, type VI, alpha 2
5817	NA	5817	ENSG00000073008	PVR	poliovirus receptor
375790	NA	375790	ENSG00000188157	AGRN	agrin
5538	NA	5538	ENSG00000131238	PPT1	palmitoyl-protein thioesterase 1
1508	NA	1508	ENSG00000164733	CTSB	cathepsin B
4240	NA	4240	ENSG00000140545	MFGE8	milk fat globule-EGF factor 8 protein
80781	NA	80781	ENSG00000182871	COL18A1	collagen, type XVIII, alpha 1
5327	NA	5327	ENSG00000104368	PLAT	plasminogen activator, tissue
2192	NA	2192	ENSG00000077942	FBLN1	fibulin 1
5199	NA	5199	ENSG00000126759	CFP	complement factor properdin
51129	NA	51129	ENSG00000167772	ANGPTL4	angiopoietin-like 4
3959	NA	3959	ENSG00000108679	LGALS3BP	lectin, galactoside-binding, soluble, 3 binding protein
10082	NA	10082	ENSG00000183098	GPC6	glypican 6
2152	NA	2152	ENSG00000117525	F3	coagulation factor III (thromboplastin, tissue factor)
811	NA	811	ENSG00000179218	CALR	calreticulin
1490	NA	1490	ENSG00000118523	CTGF	connective tissue growth factor
3912	NA	3912	ENSG00000091136	LAMB1	laminin, beta 1
51449	NA	51449	ENSG00000116005	PCYOX1	prenylcysteine oxidase 1
348	NA	348	ENSG00000130203	APOE	apolipoprotein E
976	NA	976	ENSG00000123146	CD97	CD97 molecule
5054	NA	5054	ENSG00000106366	SERPINE1	serpin peptidase inhibitor, clade E (nexin, plasminogen activator inhibitor type 1), member 1
3952	NA	3952	ENSG00000174697	LEP	leptin
8404	NA	8404	ENSG00000152583	SPARCL1	SPARC-like 1 (hevin)
8740	NA	8740	ENSG00000125735	TNFSF14	tumor necrosis factor (ligand) superfamily, member 14
4233	NA	4233	ENSG00000105976	MET	met proto-oncogene (hepatocyte growth factor receptor)
1509	NA	1509	ENSG00000117984	CTSD	cathepsin D
8074	NA	8074	ENSG00000118972	FGF23	fibroblast growth factor 23
2267	NA	2267	ENSG00000104760	FGL1	fibrinogen-like 1
cellular component	extracellular region	GO:0005576
C=2089;O=49;E=21.77;R=2.25;rawP=2.36e-08;adjP=3.72e-07
2896	NA	2896	ENSG00000030582	GRN	granulin
64866	NA	64866	ENSG00000163814	CDCP1	CUB domain containing protein 1
5817	NA	5817	ENSG00000073008	PVR	poliovirus receptor
375790	NA	375790	ENSG00000188157	AGRN	agrin
1508	NA	1508	ENSG00000164733	CTSB	cathepsin B
4240	NA	4240	ENSG00000140545	MFGE8	milk fat globule-EGF factor 8 protein
80781	NA	80781	ENSG00000182871	COL18A1	collagen, type XVIII, alpha 1
780	NA	780	ENSG00000204580	DDR1	discoidin domain receptor tyrosine kinase 1
2192	NA	2192	ENSG00000077942	FBLN1	fibulin 1
6382	NA	6382	ENSG00000115884	SDC1	syndecan 1
5327	NA	5327	ENSG00000104368	PLAT	plasminogen activator, tissue
3959	NA	3959	ENSG00000108679	LGALS3BP	lectin, galactoside-binding, soluble, 3 binding protein
3914	NA	3914	ENSG00000196878	LAMB3	laminin, beta 3
2152	NA	2152	ENSG00000117525	F3	coagulation factor III (thromboplastin, tissue factor)
811	NA	811	ENSG00000179218	CALR	calreticulin
182	NA	182	ENSG00000101384	JAG1	jagged 1
1490	NA	1490	ENSG00000118523	CTGF	connective tissue growth factor
3491	NA	3491	ENSG00000142871	CYR61	cysteine-rich, angiogenic inducer, 61
114990	NA	114990	ENSG00000168140	VASN	vasorin
1291	NA	1291	ENSG00000142156	COL6A1	collagen, type VI, alpha 1
51449	NA	51449	ENSG00000116005	PCYOX1	prenylcysteine oxidase 1
348	NA	348	ENSG00000130203	APOE	apolipoprotein E
3913	NA	3913	ENSG00000172037	LAMB2	laminin, beta 2 (laminin S)
80760	NA	80760	ENSG00000123243	ITIH5	inter-alpha-trypsin inhibitor heavy chain family, member 5
3952	NA	3952	ENSG00000174697	LEP	leptin
4233	NA	4233	ENSG00000105976	MET	met proto-oncogene (hepatocyte growth factor receptor)
1509	NA	1509	ENSG00000117984	CTSD	cathepsin D
8074	NA	8074	ENSG00000118972	FGF23	fibroblast growth factor 23
2149	NA	2149	ENSG00000181104	F2R	coagulation factor II (thrombin) receptor
1464	NA	1464	ENSG00000173546	CSPG4	chondroitin sulfate proteoglycan 4
4043	NA	4043	ENSG00000163956	LRPAP1	low density lipoprotein receptor-related protein associated protein 1
1292	NA	1292	ENSG00000142173	COL6A2	collagen, type VI, alpha 2
5538	NA	5538	ENSG00000131238	PPT1	palmitoyl-protein thioesterase 1
5329	NA	5329	ENSG00000011422	PLAUR	plasminogen activator, urokinase receptor
1296	NA	1296	ENSG00000171812	COL8A2	collagen, type VIII, alpha 2
22883	NA	22883	ENSG00000171603	CLSTN1	calsyntenin 1
2215	NA	2215	ENSG00000162747	FCGR3B	Fc fragment of IgG, low affinity IIIb, receptor (CD16b)
4864	NA	4864	ENSG00000141458	NPC1	Niemann-Pick disease, type C1
5199	NA	5199	ENSG00000126759	CFP	complement factor properdin
51129	NA	51129	ENSG00000167772	ANGPTL4	angiopoietin-like 4
10082	NA	10082	ENSG00000183098	GPC6	glypican 6
304	NA	304	NULL	ANXA2P2	annexin A2 pseudogene 2
3912	NA	3912	ENSG00000091136	LAMB1	laminin, beta 1
976	NA	976	ENSG00000123146	CD97	CD97 molecule
5054	NA	5054	ENSG00000106366	SERPINE1	serpin peptidase inhibitor, clade E (nexin, plasminogen activator inhibitor type 1), member 1
8404	NA	8404	ENSG00000152583	SPARCL1	SPARC-like 1 (hevin)
629	NA	629	ENSG00000243649	CFB	complement factor B
8740	NA	8740	ENSG00000125735	TNFSF14	tumor necrosis factor (ligand) superfamily, member 14
2267	NA	2267	ENSG00000104760	FGL1	fibrinogen-like 1
cellular component	membrane	GO:0016020
C=7659;O=114;E=79.83;R=1.43;rawP=1.36e-07;adjP=1.98e-06
64866	NA	64866	ENSG00000163814	CDCP1	CUB domain containing protein 1
5817	NA	5817	ENSG00000073008	PVR	poliovirus receptor
375790	NA	375790	ENSG00000188157	AGRN	agrin
4240	NA	4240	ENSG00000140545	MFGE8	milk fat globule-EGF factor 8 protein
57596	NA	57596	ENSG00000183092	BEGAIN	brain-enriched guanylate kinase-associated homolog (rat)
537	NA	537	ENSG00000071553	ATP6AP1	ATPase, H+ transporting, lysosomal accessory protein 1
10859	NA	10859	ENSG00000104972	LILRB1	leukocyte immunoglobulin-like receptor, subfamily B (with TM and ITIM domains), member 1
1457	NA	1457	ENSG00000101266	CSNK2A1	casein kinase 2, alpha 1 polypeptide
821	NA	821	ENSG00000127022	CANX	calnexin
26470	NA	26470	ENSG00000174938	SEZ6L2	seizure related 6 homolog (mouse)-like 2
54972	NA	54972	ENSG00000006118	TMEM132A	transmembrane protein 132A
3766	NA	3766	ENSG00000177807	KCNJ10	potassium inwardly-rectifying channel, subfamily J, member 10
780	NA	780	ENSG00000204580	DDR1	discoidin domain receptor tyrosine kinase 1
6382	NA	6382	ENSG00000115884	SDC1	syndecan 1
51293	NA	51293	ENSG00000167775	CD320	CD320 molecule
79586	NA	79586	ENSG00000123989	CHPF	chondroitin polymerizing factor
2152	NA	2152	ENSG00000117525	F3	coagulation factor III (thromboplastin, tissue factor)
1235	NA	1235	ENSG00000112486	CCR6	chemokine (C-C motif) receptor 6
90952	NA	90952	ENSG00000149564	ESAM	endothelial cell adhesion molecule
334	NA	334	ENSG00000084234	APLP2	amyloid beta (A4) precursor-like protein 2
57835	NA	57835	ENSG00000188687	SLC4A5	solute carrier family 4, sodium bicarbonate cotransporter, member 5
182	NA	182	ENSG00000101384	JAG1	jagged 1
1490	NA	1490	ENSG00000118523	CTGF	connective tissue growth factor
6711	NA	6711	ENSG00000115306	SPTBN1	spectrin, beta, non-erythrocytic 1
64132	NA	64132	ENSG00000015532	XYLT2	xylosyltransferase II
6567	NA	6567	ENSG00000147100	SLC16A2	solute carrier family 16, member 2 (thyroid hormone transporter)
89858	NA	89858	ENSG00000254521	SIGLEC12	sialic acid binding Ig-like lectin 12 (gene/pseudogene)
6185	NA	6185	ENSG00000118705	RPN2	ribophorin II
4233	NA	4233	ENSG00000105976	MET	met proto-oncogene (hepatocyte growth factor receptor)
10130	NA	10130	ENSG00000143870	PDIA6	protein disulfide isomerase family A, member 6
2149	NA	2149	ENSG00000181104	F2R	coagulation factor II (thrombin) receptor
55851	NA	55851	ENSG00000205155	PSENEN	presenilin enhancer 2 homolog (C. elegans)
1209	NA	1209	ENSG00000104853	CLPTM1	cleft lip and palate associated transmembrane protein 1
3920	NA	3920	ENSG00000005893	LAMP2	lysosomal-associated membrane protein 2
4043	NA	4043	ENSG00000163956	LRPAP1	low density lipoprotein receptor-related protein associated protein 1
1292	NA	1292	ENSG00000142173	COL6A2	collagen, type VI, alpha 2
6520	NA	6520	ENSG00000168003	SLC3A2	solute carrier family 3 (activators of dibasic and neutral amino acid transport), member 2
5538	NA	5538	ENSG00000131238	PPT1	palmitoyl-protein thioesterase 1
22883	NA	22883	ENSG00000171603	CLSTN1	calsyntenin 1
23420	NA	23420	ENSG00000103512	NOMO1	NODAL modulator 1
3136	NA	3136	NULL	HLA-H	major histocompatibility complex, class I, H (pseudogene)
2215	NA	2215	ENSG00000162747	FCGR3B	Fc fragment of IgG, low affinity IIIb, receptor (CD16b)
4864	NA	4864	ENSG00000141458	NPC1	Niemann-Pick disease, type C1
79050	NA	79050	ENSG00000184967	NOC4L	nucleolar complex associated 4 homolog (S. cerevisiae)
5447	NA	5447	ENSG00000127948	POR	P450 (cytochrome) oxidoreductase
8324	NA	8324	ENSG00000155760	FZD7	frizzled family receptor 7
10082	NA	10082	ENSG00000183098	GPC6	glypican 6
968	NA	968	ENSG00000129226	CD68	CD68 molecule
8677	NA	8677	ENSG00000104915	STX10	syntaxin 10
199	NA	199	ENSG00000204472	AIF1	allograft inflammatory factor 1
5778	NA	5778	ENSG00000143851	PTPN7	protein tyrosine phosphatase, non-receptor type 7
402317	NA	402317	ENSG00000212807	OR2A42	olfactory receptor, family 2, subfamily A, member 42
3135	NA	3135	ENSG00000204632	HLA-G	major histocompatibility complex, class I, G
5054	NA	5054	ENSG00000106366	SERPINE1	serpin peptidase inhibitor, clade E (nexin, plasminogen activator inhibitor type 1), member 1
23065	NA	23065	ENSG00000127463	EMC1	ER membrane protein complex subunit 1
3903	NA	3903	ENSG00000167613	LAIR1	leukocyte-associated immunoglobulin-like receptor 1
10509	NA	10509	ENSG00000185033	SEMA4B	sema domain, immunoglobulin domain (Ig), transmembrane domain (TM) and short cytoplasmic domain, (semaphorin) 4B
1508	NA	1508	ENSG00000164733	CTSB	cathepsin B
80736	NA	80736	ENSG00000204385	SLC44A4	solute carrier family 44, member 4
3655	NA	3655	ENSG00000091409	ITGA6	integrin, alpha 6
3134	NA	3134	ENSG00000204642	HLA-F	major histocompatibility complex, class I, F
3133	NA	3133	ENSG00000204592	HLA-E	major histocompatibility complex, class I, E
682	NA	682	ENSG00000172270	BSG	basigin (Ok blood group)
128869	NA	128869	ENSG00000101464	PIGU	phosphatidylinositol glycan anchor biosynthesis, class U
387254	NA	387254	NULL	SLC7A5P2	solute carrier family 7 (amino acid transporter light chain, L system), member 5 pseudogene 2
3959	NA	3959	ENSG00000108679	LGALS3BP	lectin, galactoside-binding, soluble, 3 binding protein
3105	NA	3105	ENSG00000206503	HLA-A	major histocompatibility complex, class I, A
4756	NA	4756	ENSG00000067141	NEO1	neogenin 1
401494	NA	401494	ENSG00000188921	PTPLAD2	protein tyrosine phosphatase-like A domain containing 2
811	NA	811	ENSG00000179218	CALR	calreticulin
283130	NA	283130	ENSG00000162241	SLC25A45	solute carrier family 25, member 45
973	NA	973	ENSG00000105369	CD79A	CD79a molecule, immunoglobulin-associated alpha
9980	NA	9980	ENSG00000142197	DOPEY2	dopey family member 2
800	NA	800	ENSG00000122786	CALD1	caldesmon 1
114990	NA	114990	ENSG00000168140	VASN	vasorin
1291	NA	1291	ENSG00000142156	COL6A1	collagen, type VI, alpha 1
27071	NA	27071	ENSG00000070190	DAPP1	dual adaptor of phosphotyrosine and 3-phosphoinositides
51449	NA	51449	ENSG00000116005	PCYOX1	prenylcysteine oxidase 1
130075	NA	130075	ENSG00000258083	OR9A4	olfactory receptor, family 9, subfamily A, member 4
348	NA	348	ENSG00000130203	APOE	apolipoprotein E
57552	NA	57552	ENSG00000144959	NCEH1	neutral cholesterol ester hydrolase 1
9625	NA	9625	ENSG00000181409	AATK	apoptosis-associated tyrosine kinase
83698	NA	83698	ENSG00000183166	CALN1	calneuron 1
9475	NA	9475	ENSG00000134318	ROCK2	Rho-associated, coiled-coil containing protein kinase 2
2046	NA	2046	ENSG00000070886	EPHA8	EPH receptor A8
1464	NA	1464	ENSG00000173546	CSPG4	chondroitin sulfate proteoglycan 4
201895	NA	201895	ENSG00000163683	C4orf34	chromosome 4 open reading frame 34
283820	NA	283820	ENSG00000185164	NOMO2	NODAL modulator 2
53	NA	53	ENSG00000134575	ACP2	acid phosphatase 2, lysosomal
5420	NA	5420	ENSG00000128567	PODXL	podocalyxin-like
390077	NA	390077	ENSG00000180988	OR52N2	olfactory receptor, family 52, subfamily N, member 2
5329	NA	5329	ENSG00000011422	PLAUR	plasminogen activator, urokinase receptor
11253	NA	11253	ENSG00000177239	MAN1B1	mannosidase, alpha, class 1B, member 1
974	NA	974	ENSG00000007312	CD79B	CD79b molecule, immunoglobulin-associated beta
2629	NA	2629	ENSG00000177628	GBA	glucosidase, beta, acid
3678	NA	3678	ENSG00000161638	ITGA5	integrin, alpha 5 (fibronectin receptor, alpha polypeptide)
27072	NA	27072	ENSG00000006715	VPS41	vacuolar protein sorting 41 homolog (S. cerevisiae)
131601	NA	131601	ENSG00000163870	TPRA1	transmembrane protein, adipocyte asscociated 1
1729	NA	1729	ENSG00000131504	DIAPH1	diaphanous homolog 1 (Drosophila)
3382	NA	3382	ENSG00000003147	ICA1	islet cell autoantigen 1, 69kDa
5819	NA	5819	ENSG00000130202	PVRL2	poliovirus receptor-related 2 (herpesvirus entry mediator B)
326	NA	326	ENSG00000160224	AIRE	autoimmune regulator
5547	NA	5547	ENSG00000137509	PRCP	prolylcarboxypeptidase (angiotensinase C)
2734	NA	2734	ENSG00000090863	GLG1	golgi glycoprotein 1
347733	NA	347733	ENSG00000137285	TUBB2B	tubulin, beta 2B class IIb
976	NA	976	ENSG00000123146	CD97	CD97 molecule
9469	NA	9469	ENSG00000122863	CHST3	carbohydrate (chondroitin 6) sulfotransferase 3
483	NA	483	ENSG00000069849	ATP1B3	ATPase, Na+/K+ transporting, beta 3 polypeptide
11041	NA	11041	ENSG00000174684	B3GNT1	UDP-GlcNAc:betaGal beta-1,3-N-acetylglucosaminyltransferase 1
629	NA	629	ENSG00000243649	CFB	complement factor B
8740	NA	8740	ENSG00000125735	TNFSF14	tumor necrosis factor (ligand) superfamily, member 14
8073	NA	8073	ENSG00000184007	PTP4A2	protein tyrosine phosphatase type IVA, member 2
146059	NA	146059	ENSG00000140326	CDAN1	codanin 1
87178	NA	87178	ENSG00000138035	PNPT1	polyribonucleotide nucleotidyltransferase 1
cellular component	endoplasmic reticulum lumen	GO:0005788
C=170;O=12;E=1.77;R=6.77;rawP=2.21e-07;adjP=2.98e-06
811	NA	811	ENSG00000179218	CALR	calreticulin
4043	NA	4043	ENSG00000163956	LRPAP1	low density lipoprotein receptor-related protein associated protein 1
1292	NA	1292	ENSG00000142173	COL6A2	collagen, type VI, alpha 2
5329	NA	5329	ENSG00000011422	PLAUR	plasminogen activator, urokinase receptor
1291	NA	1291	ENSG00000142156	COL6A1	collagen, type VI, alpha 1
1296	NA	1296	ENSG00000171812	COL8A2	collagen, type VIII, alpha 2
64374	NA	64374	ENSG00000120725	SIL1	SIL1 homolog, endoplasmic reticulum chaperone (S. cerevisiae)
80781	NA	80781	ENSG00000182871	COL18A1	collagen, type XVIII, alpha 1
51060	NA	51060	ENSG00000117862	TXNDC12	thioredoxin domain containing 12 (endoplasmic reticulum)
821	NA	821	ENSG00000127022	CANX	calnexin
871	NA	871	ENSG00000149257	SERPINH1	serpin peptidase inhibitor, clade H (heat shock protein 47), member 1, (collagen binding protein 1)
10130	NA	10130	ENSG00000143870	PDIA6	protein disulfide isomerase family A, member 6
cellular component	endoplasmic reticulum part	GO:0044432
C=916;O=28;E=9.55;R=2.93;rawP=2.78e-07;adjP=3.50e-06
283820	NA	283820	ENSG00000185164	NOMO2	NODAL modulator 2
4043	NA	4043	ENSG00000163956	LRPAP1	low density lipoprotein receptor-related protein associated protein 1
1292	NA	1292	ENSG00000142173	COL6A2	collagen, type VI, alpha 2
5329	NA	5329	ENSG00000011422	PLAUR	plasminogen activator, urokinase receptor
3133	NA	3133	ENSG00000204592	HLA-E	major histocompatibility complex, class I, E
3134	NA	3134	ENSG00000204642	HLA-F	major histocompatibility complex, class I, F
11253	NA	11253	ENSG00000177239	MAN1B1	mannosidase, alpha, class 1B, member 1
1296	NA	1296	ENSG00000171812	COL8A2	collagen, type VIII, alpha 2
22883	NA	22883	ENSG00000171603	CLSTN1	calsyntenin 1
80781	NA	80781	ENSG00000182871	COL18A1	collagen, type XVIII, alpha 1
128869	NA	128869	ENSG00000101464	PIGU	phosphatidylinositol glycan anchor biosynthesis, class U
821	NA	821	ENSG00000127022	CANX	calnexin
26470	NA	26470	ENSG00000174938	SEZ6L2	seizure related 6 homolog (mouse)-like 2
54972	NA	54972	ENSG00000006118	TMEM132A	transmembrane protein 132A
5447	NA	5447	ENSG00000127948	POR	P450 (cytochrome) oxidoreductase
3105	NA	3105	ENSG00000206503	HLA-A	major histocompatibility complex, class I, A
401494	NA	401494	ENSG00000188921	PTPLAD2	protein tyrosine phosphatase-like A domain containing 2
811	NA	811	ENSG00000179218	CALR	calreticulin
64132	NA	64132	ENSG00000015532	XYLT2	xylosyltransferase II
1291	NA	1291	ENSG00000142156	COL6A1	collagen, type VI, alpha 1
3135	NA	3135	ENSG00000204632	HLA-G	major histocompatibility complex, class I, G
64374	NA	64374	ENSG00000120725	SIL1	SIL1 homolog, endoplasmic reticulum chaperone (S. cerevisiae)
6185	NA	6185	ENSG00000118705	RPN2	ribophorin II
51060	NA	51060	ENSG00000117862	TXNDC12	thioredoxin domain containing 12 (endoplasmic reticulum)
23065	NA	23065	ENSG00000127463	EMC1	ER membrane protein complex subunit 1
871	NA	871	ENSG00000149257	SERPINH1	serpin peptidase inhibitor, clade H (heat shock protein 47), member 1, (collagen binding protein 1)
10130	NA	10130	ENSG00000143870	PDIA6	protein disulfide isomerase family A, member 6
55851	NA	55851	ENSG00000205155	PSENEN	presenilin enhancer 2 homolog (C. elegans)
cellular component	integral to lumenal side of endoplasmic reticulum membrane	GO:0071556
C=28;O=6;E=0.29;R=20.56;rawP=3.67e-07;adjP=4.34e-06
3135	NA	3135	ENSG00000204632	HLA-G	major histocompatibility complex, class I, G
811	NA	811	ENSG00000179218	CALR	calreticulin
821	NA	821	ENSG00000127022	CANX	calnexin
3133	NA	3133	ENSG00000204592	HLA-E	major histocompatibility complex, class I, E
3134	NA	3134	ENSG00000204642	HLA-F	major histocompatibility complex, class I, F
3105	NA	3105	ENSG00000206503	HLA-A	major histocompatibility complex, class I, A
cellular component	Golgi apparatus	GO:0005794
C=1177;O=32;E=12.27;R=2.61;rawP=4.86e-07;adjP=5.40e-06
375790	NA	375790	ENSG00000188157	AGRN	agrin
5538	NA	5538	ENSG00000131238	PPT1	palmitoyl-protein thioesterase 1
3133	NA	3133	ENSG00000204592	HLA-E	major histocompatibility complex, class I, E
3134	NA	3134	ENSG00000204642	HLA-F	major histocompatibility complex, class I, F
974	NA	974	ENSG00000007312	CD79B	CD79b molecule, immunoglobulin-associated beta
22883	NA	22883	ENSG00000171603	CLSTN1	calsyntenin 1
682	NA	682	ENSG00000172270	BSG	basigin (Ok blood group)
27072	NA	27072	ENSG00000006715	VPS41	vacuolar protein sorting 41 homolog (S. cerevisiae)
54972	NA	54972	ENSG00000006118	TMEM132A	transmembrane protein 132A
6382	NA	6382	ENSG00000115884	SDC1	syndecan 1
4864	NA	4864	ENSG00000141458	NPC1	Niemann-Pick disease, type C1
55142	NA	55142	ENSG00000137814	HAUS2	HAUS augmin-like complex, subunit 2
3105	NA	3105	ENSG00000206503	HLA-A	major histocompatibility complex, class I, A
10082	NA	10082	ENSG00000183098	GPC6	glypican 6
79586	NA	79586	ENSG00000123989	CHPF	chondroitin polymerizing factor
811	NA	811	ENSG00000179218	CALR	calreticulin
9980	NA	9980	ENSG00000142197	DOPEY2	dopey family member 2
3382	NA	3382	ENSG00000003147	ICA1	islet cell autoantigen 1, 69kDa
653720	NA	653720	ENSG00000188626	LOC653720	Golgin subfamily A member 8-like protein 1-like
8677	NA	8677	ENSG00000104915	STX10	syntaxin 10
1490	NA	1490	ENSG00000118523	CTGF	connective tissue growth factor
1075	NA	1075	ENSG00000109861	CTSC	cathepsin C
64132	NA	64132	ENSG00000015532	XYLT2	xylosyltransferase II
2734	NA	2734	ENSG00000090863	GLG1	golgi glycoprotein 1
3135	NA	3135	ENSG00000204632	HLA-G	major histocompatibility complex, class I, G
348	NA	348	ENSG00000130203	APOE	apolipoprotein E
9469	NA	9469	ENSG00000122863	CHST3	carbohydrate (chondroitin 6) sulfotransferase 3
11041	NA	11041	ENSG00000174684	B3GNT1	UDP-GlcNAc:betaGal beta-1,3-N-acetylglucosaminyltransferase 1
83698	NA	83698	ENSG00000183166	CALN1	calneuron 1
2149	NA	2149	ENSG00000181104	F2R	coagulation factor II (thrombin) receptor
55851	NA	55851	ENSG00000205155	PSENEN	presenilin enhancer 2 homolog (C. elegans)
1464	NA	1464	ENSG00000173546	CSPG4	chondroitin sulfate proteoglycan 4
cellular component	pigment granule	GO:0048770
C=94;O=9;E=0.98;R=9.19;rawP=5.88e-07;adjP=5.85e-06
1200	NA	1200	ENSG00000166340	TPP1	tripeptidyl peptidase I
304	NA	304	NULL	ANXA2P2	annexin A2 pseudogene 2
6520	NA	6520	ENSG00000168003	SLC3A2	solute carrier family 3 (activators of dibasic and neutral amino acid transport), member 2
1508	NA	1508	ENSG00000164733	CTSB	cathepsin B
682	NA	682	ENSG00000172270	BSG	basigin (Ok blood group)
483	NA	483	ENSG00000069849	ATP1B3	ATPase, Na+/K+ transporting, beta 3 polypeptide
1509	NA	1509	ENSG00000117984	CTSD	cathepsin D
821	NA	821	ENSG00000127022	CANX	calnexin
10130	NA	10130	ENSG00000143870	PDIA6	protein disulfide isomerase family A, member 6
cellular component	melanosome	GO:0042470
C=94;O=9;E=0.98;R=9.19;rawP=5.88e-07;adjP=5.85e-06
1200	NA	1200	ENSG00000166340	TPP1	tripeptidyl peptidase I
304	NA	304	NULL	ANXA2P2	annexin A2 pseudogene 2
6520	NA	6520	ENSG00000168003	SLC3A2	solute carrier family 3 (activators of dibasic and neutral amino acid transport), member 2
1508	NA	1508	ENSG00000164733	CTSB	cathepsin B
682	NA	682	ENSG00000172270	BSG	basigin (Ok blood group)
483	NA	483	ENSG00000069849	ATP1B3	ATPase, Na+/K+ transporting, beta 3 polypeptide
1509	NA	1509	ENSG00000117984	CTSD	cathepsin D
821	NA	821	ENSG00000127022	CANX	calnexin
10130	NA	10130	ENSG00000143870	PDIA6	protein disulfide isomerase family A, member 6
cellular component	endoplasmic reticulum	GO:0005783
C=1278;O=33;E=13.32;R=2.48;rawP=9.94e-07;adjP=8.95e-06
3133	NA	3133	ENSG00000204592	HLA-E	major histocompatibility complex, class I, E
3134	NA	3134	ENSG00000204642	HLA-F	major histocompatibility complex, class I, F
80781	NA	80781	ENSG00000182871	COL18A1	collagen, type XVIII, alpha 1
128869	NA	128869	ENSG00000101464	PIGU	phosphatidylinositol glycan anchor biosynthesis, class U
821	NA	821	ENSG00000127022	CANX	calnexin
26470	NA	26470	ENSG00000174938	SEZ6L2	seizure related 6 homolog (mouse)-like 2
54972	NA	54972	ENSG00000006118	TMEM132A	transmembrane protein 132A
3105	NA	3105	ENSG00000206503	HLA-A	major histocompatibility complex, class I, A
51293	NA	51293	ENSG00000167775	CD320	CD320 molecule
401494	NA	401494	ENSG00000188921	PTPLAD2	protein tyrosine phosphatase-like A domain containing 2
811	NA	811	ENSG00000179218	CALR	calreticulin
1075	NA	1075	ENSG00000109861	CTSC	cathepsin C
64132	NA	64132	ENSG00000015532	XYLT2	xylosyltransferase II
1291	NA	1291	ENSG00000142156	COL6A1	collagen, type VI, alpha 1
6185	NA	6185	ENSG00000118705	RPN2	ribophorin II
871	NA	871	ENSG00000149257	SERPINH1	serpin peptidase inhibitor, clade H (heat shock protein 47), member 1, (collagen binding protein 1)
57552	NA	57552	ENSG00000144959	NCEH1	neutral cholesterol ester hydrolase 1
10130	NA	10130	ENSG00000143870	PDIA6	protein disulfide isomerase family A, member 6
55851	NA	55851	ENSG00000205155	PSENEN	presenilin enhancer 2 homolog (C. elegans)
1292	NA	1292	ENSG00000142173	COL6A2	collagen, type VI, alpha 2
4043	NA	4043	ENSG00000163956	LRPAP1	low density lipoprotein receptor-related protein associated protein 1
283820	NA	283820	ENSG00000185164	NOMO2	NODAL modulator 2
5329	NA	5329	ENSG00000011422	PLAUR	plasminogen activator, urokinase receptor
1296	NA	1296	ENSG00000171812	COL8A2	collagen, type VIII, alpha 2
11253	NA	11253	ENSG00000177239	MAN1B1	mannosidase, alpha, class 1B, member 1
22883	NA	22883	ENSG00000171603	CLSTN1	calsyntenin 1
5447	NA	5447	ENSG00000127948	POR	P450 (cytochrome) oxidoreductase
4864	NA	4864	ENSG00000141458	NPC1	Niemann-Pick disease, type C1
64374	NA	64374	ENSG00000120725	SIL1	SIL1 homolog, endoplasmic reticulum chaperone (S. cerevisiae)
3135	NA	3135	ENSG00000204632	HLA-G	major histocompatibility complex, class I, G
5476	NA	5476	ENSG00000064601	CTSA	cathepsin A
51060	NA	51060	ENSG00000117862	TXNDC12	thioredoxin domain containing 12 (endoplasmic reticulum)
23065	NA	23065	ENSG00000127463	EMC1	ER membrane protein complex subunit 1
cellular component	cell surface	GO:0009986
C=493;O=19;E=5.14;R=3.70;rawP=9.82e-07;adjP=8.95e-06
1209	NA	1209	ENSG00000104853	CLPTM1	cleft lip and palate associated transmembrane protein 1
4043	NA	4043	ENSG00000163956	LRPAP1	low density lipoprotein receptor-related protein associated protein 1
6520	NA	6520	ENSG00000168003	SLC3A2	solute carrier family 3 (activators of dibasic and neutral amino acid transport), member 2
5817	NA	5817	ENSG00000073008	PVR	poliovirus receptor
375790	NA	375790	ENSG00000188157	AGRN	agrin
5329	NA	5329	ENSG00000011422	PLAUR	plasminogen activator, urokinase receptor
1508	NA	1508	ENSG00000164733	CTSB	cathepsin B
974	NA	974	ENSG00000007312	CD79B	CD79b molecule, immunoglobulin-associated beta
4240	NA	4240	ENSG00000140545	MFGE8	milk fat globule-EGF factor 8 protein
3678	NA	3678	ENSG00000161638	ITGA5	integrin, alpha 5 (fibronectin receptor, alpha polypeptide)
10859	NA	10859	ENSG00000104972	LILRB1	leukocyte immunoglobulin-like receptor, subfamily B (with TM and ITIM domains), member 1
6382	NA	6382	ENSG00000115884	SDC1	syndecan 1
5327	NA	5327	ENSG00000104368	PLAT	plasminogen activator, tissue
2152	NA	2152	ENSG00000117525	F3	coagulation factor III (thromboplastin, tissue factor)
811	NA	811	ENSG00000179218	CALR	calreticulin
973	NA	973	ENSG00000105369	CD79A	CD79a molecule, immunoglobulin-associated alpha
5819	NA	5819	ENSG00000130202	PVRL2	poliovirus receptor-related 2 (herpesvirus entry mediator B)
348	NA	348	ENSG00000130203	APOE	apolipoprotein E
1464	NA	1464	ENSG00000173546	CSPG4	chondroitin sulfate proteoglycan 4
cellular component	proteinaceous extracellular matrix	GO:0005578
C=359;O=16;E=3.74;R=4.28;rawP=1.14e-06;adjP=9.79e-06
811	NA	811	ENSG00000179218	CALR	calreticulin
304	NA	304	NULL	ANXA2P2	annexin A2 pseudogene 2
1292	NA	1292	ENSG00000142173	COL6A2	collagen, type VI, alpha 2
1490	NA	1490	ENSG00000118523	CTGF	connective tissue growth factor
375790	NA	375790	ENSG00000188157	AGRN	agrin
3912	NA	3912	ENSG00000091136	LAMB1	laminin, beta 1
1291	NA	1291	ENSG00000142156	COL6A1	collagen, type VI, alpha 1
1296	NA	1296	ENSG00000171812	COL8A2	collagen, type VIII, alpha 2
80781	NA	80781	ENSG00000182871	COL18A1	collagen, type XVIII, alpha 1
3913	NA	3913	ENSG00000172037	LAMB2	laminin, beta 2 (laminin S)
8404	NA	8404	ENSG00000152583	SPARCL1	SPARC-like 1 (hevin)
2192	NA	2192	ENSG00000077942	FBLN1	fibulin 1
51129	NA	51129	ENSG00000167772	ANGPTL4	angiopoietin-like 4
3959	NA	3959	ENSG00000108679	LGALS3BP	lectin, galactoside-binding, soluble, 3 binding protein
10082	NA	10082	ENSG00000183098	GPC6	glypican 6
3914	NA	3914	ENSG00000196878	LAMB3	laminin, beta 3
cellular component	MHC class I protein complex	GO:0042612
C=21;O=5;E=0.22;R=22.84;rawP=2.07e-06;adjP=1.70e-05
3135	NA	3135	ENSG00000204632	HLA-G	major histocompatibility complex, class I, G
3136	NA	3136	NULL	HLA-H	major histocompatibility complex, class I, H (pseudogene)
3133	NA	3133	ENSG00000204592	HLA-E	major histocompatibility complex, class I, E
3134	NA	3134	ENSG00000204642	HLA-F	major histocompatibility complex, class I, F
3105	NA	3105	ENSG00000206503	HLA-A	major histocompatibility complex, class I, A
cellular component	basement membrane	GO:0005604
C=89;O=8;E=0.93;R=8.62;rawP=4.09e-06;adjP=3.22e-05
80781	NA	80781	ENSG00000182871	COL18A1	collagen, type XVIII, alpha 1
3913	NA	3913	ENSG00000172037	LAMB2	laminin, beta 2 (laminin S)
304	NA	304	NULL	ANXA2P2	annexin A2 pseudogene 2
375790	NA	375790	ENSG00000188157	AGRN	agrin
2192	NA	2192	ENSG00000077942	FBLN1	fibulin 1
3912	NA	3912	ENSG00000091136	LAMB1	laminin, beta 1
1296	NA	1296	ENSG00000171812	COL8A2	collagen, type VIII, alpha 2
3914	NA	3914	ENSG00000196878	LAMB3	laminin, beta 3
cellular component	membrane part	GO:0044425
C=6035;O=92;E=62.91;R=1.46;rawP=4.65e-06;adjP=3.52e-05
64866	NA	64866	ENSG00000163814	CDCP1	CUB domain containing protein 1
5817	NA	5817	ENSG00000073008	PVR	poliovirus receptor
4240	NA	4240	ENSG00000140545	MFGE8	milk fat globule-EGF factor 8 protein
537	NA	537	ENSG00000071553	ATP6AP1	ATPase, H+ transporting, lysosomal accessory protein 1
10859	NA	10859	ENSG00000104972	LILRB1	leukocyte immunoglobulin-like receptor, subfamily B (with TM and ITIM domains), member 1
821	NA	821	ENSG00000127022	CANX	calnexin
26470	NA	26470	ENSG00000174938	SEZ6L2	seizure related 6 homolog (mouse)-like 2
54972	NA	54972	ENSG00000006118	TMEM132A	transmembrane protein 132A
3766	NA	3766	ENSG00000177807	KCNJ10	potassium inwardly-rectifying channel, subfamily J, member 10
780	NA	780	ENSG00000204580	DDR1	discoidin domain receptor tyrosine kinase 1
6382	NA	6382	ENSG00000115884	SDC1	syndecan 1
51293	NA	51293	ENSG00000167775	CD320	CD320 molecule
2152	NA	2152	ENSG00000117525	F3	coagulation factor III (thromboplastin, tissue factor)
79586	NA	79586	ENSG00000123989	CHPF	chondroitin polymerizing factor
1235	NA	1235	ENSG00000112486	CCR6	chemokine (C-C motif) receptor 6
90952	NA	90952	ENSG00000149564	ESAM	endothelial cell adhesion molecule
334	NA	334	ENSG00000084234	APLP2	amyloid beta (A4) precursor-like protein 2
57835	NA	57835	ENSG00000188687	SLC4A5	solute carrier family 4, sodium bicarbonate cotransporter, member 5
182	NA	182	ENSG00000101384	JAG1	jagged 1
64132	NA	64132	ENSG00000015532	XYLT2	xylosyltransferase II
6567	NA	6567	ENSG00000147100	SLC16A2	solute carrier family 16, member 2 (thyroid hormone transporter)
89858	NA	89858	ENSG00000254521	SIGLEC12	sialic acid binding Ig-like lectin 12 (gene/pseudogene)
6185	NA	6185	ENSG00000118705	RPN2	ribophorin II
4233	NA	4233	ENSG00000105976	MET	met proto-oncogene (hepatocyte growth factor receptor)
10130	NA	10130	ENSG00000143870	PDIA6	protein disulfide isomerase family A, member 6
2149	NA	2149	ENSG00000181104	F2R	coagulation factor II (thrombin) receptor
55851	NA	55851	ENSG00000205155	PSENEN	presenilin enhancer 2 homolog (C. elegans)
1209	NA	1209	ENSG00000104853	CLPTM1	cleft lip and palate associated transmembrane protein 1
3920	NA	3920	ENSG00000005893	LAMP2	lysosomal-associated membrane protein 2
4043	NA	4043	ENSG00000163956	LRPAP1	low density lipoprotein receptor-related protein associated protein 1
6520	NA	6520	ENSG00000168003	SLC3A2	solute carrier family 3 (activators of dibasic and neutral amino acid transport), member 2
5538	NA	5538	ENSG00000131238	PPT1	palmitoyl-protein thioesterase 1
22883	NA	22883	ENSG00000171603	CLSTN1	calsyntenin 1
23420	NA	23420	ENSG00000103512	NOMO1	NODAL modulator 1
3136	NA	3136	NULL	HLA-H	major histocompatibility complex, class I, H (pseudogene)
2215	NA	2215	ENSG00000162747	FCGR3B	Fc fragment of IgG, low affinity IIIb, receptor (CD16b)
4864	NA	4864	ENSG00000141458	NPC1	Niemann-Pick disease, type C1
79050	NA	79050	ENSG00000184967	NOC4L	nucleolar complex associated 4 homolog (S. cerevisiae)
5447	NA	5447	ENSG00000127948	POR	P450 (cytochrome) oxidoreductase
8324	NA	8324	ENSG00000155760	FZD7	frizzled family receptor 7
10082	NA	10082	ENSG00000183098	GPC6	glypican 6
968	NA	968	ENSG00000129226	CD68	CD68 molecule
8677	NA	8677	ENSG00000104915	STX10	syntaxin 10
199	NA	199	ENSG00000204472	AIF1	allograft inflammatory factor 1
5778	NA	5778	ENSG00000143851	PTPN7	protein tyrosine phosphatase, non-receptor type 7
402317	NA	402317	ENSG00000212807	OR2A42	olfactory receptor, family 2, subfamily A, member 42
3135	NA	3135	ENSG00000204632	HLA-G	major histocompatibility complex, class I, G
23065	NA	23065	ENSG00000127463	EMC1	ER membrane protein complex subunit 1
3903	NA	3903	ENSG00000167613	LAIR1	leukocyte-associated immunoglobulin-like receptor 1
10509	NA	10509	ENSG00000185033	SEMA4B	sema domain, immunoglobulin domain (Ig), transmembrane domain (TM) and short cytoplasmic domain, (semaphorin) 4B
1508	NA	1508	ENSG00000164733	CTSB	cathepsin B
80736	NA	80736	ENSG00000204385	SLC44A4	solute carrier family 44, member 4
3655	NA	3655	ENSG00000091409	ITGA6	integrin, alpha 6
3134	NA	3134	ENSG00000204642	HLA-F	major histocompatibility complex, class I, F
3133	NA	3133	ENSG00000204592	HLA-E	major histocompatibility complex, class I, E
682	NA	682	ENSG00000172270	BSG	basigin (Ok blood group)
128869	NA	128869	ENSG00000101464	PIGU	phosphatidylinositol glycan anchor biosynthesis, class U
[truncated: 505 more rows]
